# Supplementary material for: Genome-Wide Analysis of the TCP Gene Family in Switchgrass (Panicum virgatum L.)
Source: Int J Genomics. 2019 Apr 9;2019:8514928. doi: 10.1155/2019/8514928 (PMC6481156; doi:10.1155/2019/8514928)
Supplement: Supplementary 5 — Table S4: the detailed information of cis-acting DNA elements of PvTCPs. [file 8514928.f5.xlsx]

## Sheet: PvTCP1
Factor or Site Name	Location	Signal Sequence	Element Number
CURECORECR	3	GTAC	S000493
CACTFTPPCA1	4	YACT	S000449
TATABOX5	17	TTATTT	S000203
GTGANTG10	23	GTGA	S000378
PYRIMIDINEBOXOSRAMY1A	29	CCTTTT	S000259
SURECOREATSULTR11	56	GAGAC	S000499
WRKY71OS	69	TGAC	S000447
CAATBOX1	79	CAAT	S000028
ARR1AT	86	NGATT	S000454
EECCRCAH1	87	GANTTNC	S000494
GTGANTG10	98	GTGA	S000378
MYB1AT	110	WAACCA	S000408
BOXLCOREDCPAL	112	ACCWWCC	S000492
GT1CORE	130	GGTTAA	S000125
ARR1AT	146	NGATT	S000454
EBOXBNNAPA	178	CANNTG	S000144
MYCCONSENSUSAT	178	CANNTG	S000407
GTGANTG10	181	GTGA	S000378
ARR1AT	182	NGATT	S000454
ARR1AT	195	NGATT	S000454
TATABOX5	200	TTATTT	S000203
TATABOXOSPAL	201	TATTTAA	S000400
CACTFTPPCA1	208	YACT	S000449
WUSATAg	217	TTAATGG	S000433
SURE1STPAT21	229	AATAGAAAA	S000186
BOXIINTPATPB	230	ATAGAA	S000296
POLLEN1LELAT52	232	AGAAA	S000245
GT1CONSENSUS	233	GRWAAW	S000198
GT1GMSCAM4	233	GAAAAA	S000453
DOFCOREZM	236	AAAG	S000265
INRNTPSADB	256	YTCANTYY	S000395
CAATBOX1	258	CAAT	S000028
MYB1AT	264	WAACCA	S000408
MYBPLANT	265	MACCWAMC	S000167
REALPHALGLHCB21	265	AACCAA	S000362
2SSEEDPROTBANAPA	268	CAAACAC	S000143
CANBNNAPA	268	CNAACAC	S000148
SORLIP1AT	305	GCCAC	S000482
SORLIP1AT	344	GCCAC	S000482
GCCCORE	353	GCCGCC	S000430
CURECORECR	371	GTAC	S000493
CGCGBOXAT	385	VCGCGB	S000501
PRECONSCRHSP70A	438	SCGAYNRNNNNNNNNNNNNNNNHD	S000506
CGACGOSAMY3	439	CGACG	S000205
DOFCOREZM	448	AAAG	S000265
BOXLCOREDCPAL	477	ACCWWCC	S000492
CGCGBOXAT	506	VCGCGB	S000501
HEXAMERATH4	517	CCGTCG	S000146
CGCGBOXAT	537	VCGCGB	S000501
AGCBOXNPGLB	545	AGCCGCC	S000232
GCCCORE	546	GCCGCC	S000430
CCAATBOX1	550	CCAAT	S000030
CAATBOX1	551	CAAT	S000028
CGCGBOXAT	568	VCGCGB	S000501
CGCGBOXAT	592	VCGCGB	S000501
CGCGBOXAT	594	VCGCGB	S000501
HEXAMERATH4	602	CCGTCG	S000146
GTGANTG10	617	GTGA	S000378
ASF1MOTIFCAMV	618	TGACG	S000024
WRKY71OS	618	TGAC	S000447
CGCGBOXAT	620	VCGCGB	S000501
CGCGBOXAT	637	VCGCGB	S000501
CGCGBOXAT	639	VCGCGB	S000501
CGCGBOXAT	641	VCGCGB	S000501
CGCGBOXAT	677	VCGCGB	S000501
MARTBOX	714	TTWTWTTWTT	S000067
MARTBOX	715	TTWTWTTWTT	S000067
EBOXBNNAPA	740	CANNTG	S000144
MYCCONSENSUSAT	740	CANNTG	S000407
CURECORECR	745	GTAC	S000493
CGCGBOXAT	747	VCGCGB	S000501
CGCGBOXAT	749	VCGCGB	S000501
CGCGBOXAT	751	VCGCGB	S000501
CGCGBOXAT	753	VCGCGB	S000501
GATABOX	766	GATA	S000039
IBOXCORE	766	GATAA	S000199
DOFCOREZM	789	AAAG	S000265
CACTFTPPCA1	800	YACT	S000449
UPRMOTIFIIAT	814	CCNNNNNNNNNNNNCCACG	S000426
SEF3MOTIFGM	819	AACCCA	S000115
CGACGOSAMY3	885	CGACG	S000205
SORLIP1AT	918	GCCAC	S000482
DOFCOREZM	943	AAAG	S000265
NODCON1GM	943	AAAGAT	S000461
OSE1ROOTNODULE	943	AAAGAT	S000467
GATABOX	946	GATA	S000039
SORLIP2AT	982	GGGCC	S000483
CGCGBOXAT	996	VCGCGB	S000501
EBOXBNNAPA	1003	CANNTG	S000144
MYBCORE	1003	CNGTTR	S000176
MYCCONSENSUSAT	1003	CANNTG	S000407
ARR1AT	1007	NGATT	S000454
DOFCOREZM	1030	AAAG	S000265
NODCON1GM	1030	AAAGAT	S000461
OSE1ROOTNODULE	1030	AAAGAT	S000467
GATABOX	1033	GATA	S000039
IBOX	1033	GATAAG	S000124
IBOXCORE	1033	GATAA	S000199
POLLEN1LELAT52	1041	AGAAA	S000245
GT1CONSENSUS	1042	GRWAAW	S000198
CCAATBOX1	1072	CCAAT	S000030
CAATBOX1	1073	CAAT	S000028
PRECONSCRHSP70A	1218	SCGAYNRNNNNNNNNNNNNNNNHD	S000506
GTGANTG10	1225	GTGA	S000378
WRKY71OS	1226	TGAC	S000447
WBOXNTERF3	1226	TGACY	S000457
CGACGOSAMY3	1235	CGACG	S000205
ABRELATERD1	1237	ACGTG	S000414
ACGTATERD1	1237	ACGT	S000415
GTGANTG10	1239	GTGA	S000378
S1FBOXSORPS1L21	1254	ATGGTA	S000223
SORLIP2AT	1272	GGGCC	S000483
E2FCONSENSUS	1289	WTTSSCSS	S000476
CACTFTPPCA1	1298	YACT	S000449
CACTFTPPCA1	1301	YACT	S000449
SP8BFIBSP8BIB	1304	TACTATT	S000184
CACTFTPPCA1	1304	YACT	S000449
-300ELEMENT	1311	TGHAAARK	S000122
DOFCOREZM	1315	AAAG	S000265
ARR1AT	1325	NGATT	S000454
DOFCOREZM	1335	AAAG	S000265
PRECONSCRHSP70A	1346	SCGAYNRNNNNNNNNNNNNNNNHD	S000506
SITEIIATCYTC	1350	TGGGCY	S000474
SORLIP2AT	1351	GGGCC	S000483
ARR1AT	1357	NGATT	S000454
EBOXBNNAPA	1364	CANNTG	S000144
MYCCONSENSUSAT	1364	CANNTG	S000407
MYCATERD1	1364	CATGTG	S000413
CURECORECR	1386	GTAC	S000493
SORLIP1AT	1394	GCCAC	S000482
CACTFTPPCA1	1396	YACT	S000449
CGCGBOXAT	1418	VCGCGB	S000501
NODCON2GM	1434	CTCTT	S000462
OSE2ROOTNODULE	1434	CTCTT	S000468
CACTFTPPCA1	1456	YACT	S000449
UPRMOTIFIIAT	1462	CCNNNNNNNNNNNNCCACG	S000426
NODCON2GM	1468	CTCTT	S000462
OSE2ROOTNODULE	1468	CTCTT	S000468
UPRMOTIFIIAT	1481	CCNNNNNNNNNNNNCCACG	S000426
SORLIP1AT	1500	GCCAC	S000482
CACTFTPPCA1	1502	YACT	S000449
POLLEN1LELAT52	1540	AGAAA	S000245
GT1CONSENSUS	1541	GRWAAW	S000198
GT1CONSENSUS	1552	GRWAAW	S000198
GATABOX	1558	GATA	S000039
ACGTATERD1	1563	ACGT	S000415
ACGTATERD1	1569	ACGT	S000415
RAV1AAT	1580	CAACA	S000314
EBOXBNNAPA	1590	CANNTG	S000144
MYCCONSENSUSAT	1590	CANNTG	S000407
ACGTOSGLUB1	1602	GTACGTG	S000278
CURECORECR	1602	GTAC	S000493
ABRELATERD1	1604	ACGTG	S000414
ACGTATERD1	1604	ACGT	S000415
CAATBOX1	1615	CAAT	S000028
DOFCOREZM	1634	AAAG	S000265
CCAATBOX1	1638	CCAAT	S000030
CAATBOX1	1639	CAAT	S000028
GTGANTG10	1646	GTGA	S000378
CURECORECR	1660	GTAC	S000493
CACTFTPPCA1	1661	YACT	S000449
CACTFTPPCA1	1666	YACT	S000449
CACTFTPPCA1	1691	YACT	S000449
MYB2AT	1696	TAACTG	S000177
MYB2CONSENSUSAT	1696	YAACKG	S000409
E2FCONSENSUS	1702	WTTSSCSS	S000476
ABRERATCAL	1724	MACGYGB	S000507
CGCGBOXAT	1725	VCGCGB	S000501
CGCGBOXAT	1727	VCGCGB	S000501
QARBNEXTA	1733	AACGTGT	S000244
T/GBOXATPIN2	1733	AACGTG	S000458
ABRERATCAL	1733	MACGYGB	S000507
ABRELATERD1	1734	ACGTG	S000414
ACGTATERD1	1734	ACGT	S000415
BIHD1OS	1749	TGTCA	S000498
CACTFTPPCA1	1752	YACT	S000449
ACGTATERD1	1785	ACGT	S000415
GTGANTG10	1794	GTGA	S000378
GT1CONSENSUS	1808	GRWAAW	S000198
CURECORECR	1845	GTAC	S000493
CAREOSREP1	1851	CAACTC	S000421
TATABOX2	1860	TATAAAT	S000109
HEXAMERATH4	1951	CCGTCG	S000146
RAV1AAT	1978	CAACA	S000314
CGACGOSAMY3	1983	CGACG	S000205

## Sheet: PvTCP2
Factor or Site Name	Location	Signal Sequence	Element Number
TAAAGSTKST1 1	1	TAAAG	S000387
POLASIG2	2	AATTAAA	S000081
DOFCOREZM 1	2	AAAG	S000265
NODCON1GM 1	2	AAAGAT	S000461
OSE1ROOTNODULE 1	2	AAAGAT	S000467
ARR1AT 1	4	NGATT	S000454
EECCRCAH1 1	5	GANTTNC	S000494
WRKY71OS	9	TGAC	S000447
WBOXNTERF3	9	TGACY	S000457
PYRIMIDINEBOXOSRAMY1A 1	11	CCTTTT	S000259
NODCON2GM	17	CTCTT	S000462
OSE2ROOTNODULE	17	CTCTT	S000468
DOFCOREZM 1	24	AAAG	S000265
POLASIG1 1	28	AATAAA	S000080
TAAAGSTKST1 1	30	TAAAG	S000387
DOFCOREZM 1	31	AAAG	S000265
INRNTPSADB	40	YTCANTYY	S000395
CAATBOX1	42	CAAT	S000028
POLLEN1LELAT52	48	AGAAA	S000245
GT1CONSENSUS	49	GRWAAW	S000198
POLLEN1LELAT52 1	49	AGAAA	S000245
GT1CONSENSUS 1	50	GRWAAW	S000198
GT1GMSCAM4 1	50	GAAAAA	S000453
DOFCOREZM 1	54	AAAG	S000265
WRKY71OS	54	TGAC	S000447
POLLEN1LELAT52 1	56	AGAAA	S000245
PREATPRODH	62	ACTCAT	S000450
ERELEE4 1	64	AWTTCAAA	S000037
DOFCOREZM	69	AAAG	S000265
EBOXBNNAPA	76	CANNTG	S000144
MYCCONSENSUSAT	76	CANNTG	S000407
CACTFTPPCA1	76	YACT	S000449
DOFCOREZM 1	77	AAAG	S000265
POLLEN1LELAT52 1	91	AGAAA	S000245
POLLEN1LELAT52	113	AGAAA	S000245
DOFCOREZM 1	120	AAAG	S000265
ANAERO2CONSENSUS 1	122	AGCAGC	S000478
CURECORECR	127	GTAC	S000493
GATABOX	131	GATA	S000039
DOFCOREZM 1	136	AAAG	S000265
NODCON2GM	141	CTCTT	S000462
OSE2ROOTNODULE	141	CTCTT	S000468
CARGCW8GAT	143	CWWWWWWWWG	S000431
CARGCW8GAT	167	CWWWWWWWWG	S000431
EBOXBNNAPA	179	CANNTG	S000144
MYCCONSENSUSAT	179	CANNTG	S000407
GATABOX	184	GATA	S000039
GAGAGMGSA1 1	197	GAGAGAGAGAGAGAGAGA	S000405
GAGA8HVBKN3 1	197	GAGAGAGAGAGAGAGA	S000427
GAGAGMGSA1 1	199	GAGAGAGAGAGAGAGAGA	S000405
GAGA8HVBKN3 1	199	GAGAGAGAGAGAGAGA	S000427
GAGAGMGSA1 1	201	GAGAGAGAGAGAGAGAGA	S000405
GAGA8HVBKN3 1	201	GAGAGAGAGAGAGAGA	S000427
GAGAGMGSA1 1	203	GAGAGAGAGAGAGAGAGA	S000405
GAGA8HVBKN3 1	203	GAGAGAGAGAGAGAGA	S000427
GAGA8HVBKN3 1	205	GAGAGAGAGAGAGAGA	S000427
BIHD1OS 1	230	TGTCA	S000498
EECCRCAH1	232	GANTTNC	S000494
CACTFTPPCA1	236	YACT	S000449
GATABOX	249	GATA	S000039
ARR1AT 1	256	NGATT	S000454
SORLREP3AT	261	TGTATATAT	S000488
MYBCORE 1	264	CNGTTR	S000176
SORLREP3AT	273	TGTATATAT	S000488
ACGTATERD1 1	288	ACGT	S000415
CURECORECR	288	GTAC	S000493
ACGTATERD1 1	293	ACGT	S000415
CURECORECR	294	GTAC	S000493
CACTFTPPCA1	295	YACT	S000449
MYBCORE	297	CNGTTR	S000176
SORLIP1AT 1	300	GCCAC	S000482
-300CORE	301	TGTAAAG	S000001
TAAAGSTKST1	303	TAAAG	S000387
DOFCOREZM	304	AAAG	S000265
CURECORECR 1	306	GTAC	S000493
CACTFTPPCA1 1	307	YACT	S000449
BS1EGCCR	308	AGCGGG	S000352
CACTFTPPCA1 1	317	YACT	S000449
ARR1AT 1	328	NGATT	S000454
SITEIIATCYTC	333	TGGGCY	S000474
SORLIP2AT	334	GGGCC	S000483
GTGANTG10 1	343	GTGA	S000378
PYRIMIDINEBOXOSRAMY1A	345	CCTTTT	S000259
POLASIG3 1	351	AATAAT	S000088
E2FCONSENSUS 1	355	WTTSSCSS	S000476
ROOTMOTIFTAPOX1	362	ATATT	S000098
NTBBF1ARROLB	387	ACTTTA	S000273
SREATMSD 1	397	TTATCC	S000470
POLASIG3	406	AATAAT	S000088
CACTFTPPCA1 1	409	YACT	S000449
MYBCORE	420	CNGTTR	S000176
CARGCW8GAT	426	CWWWWWWWWG	S000431
CURECORECR 1	441	GTAC	S000493
INRNTPSADB	448	YTCANTYY	S000395
SREATMSD	454	TTATCC	S000470
TATCCAOSAMY	455	TATCCA	S000403
EBOXBNNAPA	465	CANNTG	S000144
MYCCONSENSUSAT	465	CANNTG	S000407
EBOXBNNAPA	492	CANNTG	S000144
CATATGGMSAUR	492	CATATG	S000370
MYCCONSENSUSAT	492	CANNTG	S000407
CAATBOX1	502	CAAT	S000028
ACGTABOX	505	TACGTA	S000130
ACGTATERD1	506	ACGT	S000415
PALBOXAPC 1	521	CCGTCC	S000137
MYB2AT	524	TAACTG	S000177
MYB2CONSENSUSAT	524	YAACKG	S000409
ACGTATERD1	534	ACGT	S000415
POLLEN1LELAT52	548	AGAAA	S000245
DOFCOREZM 1	548	AAAG	S000265
CURECORECR 1	551	GTAC	S000493
BOXLCOREDCPAL 1	555	ACCWWCC	S000492
NODCON2GM 1	561	CTCTT	S000462
OSE2ROOTNODULE 1	561	CTCTT	S000468
GCCCORE 1	572	GCCGCC	S000430
ANAERO1CONSENSUS	580	AAACAAA	S000477
DOFCOREZM	584	AAAG	S000265
DOFCOREZM	595	AAAG	S000265
DOFCOREZM	608	AAAG	S000265
CAATBOX1	613	CAAT	S000028
BOXIINTPATPB	615	ATAGAA	S000296
ARR1AT	621	NGATT	S000454
BOXCPSAS1 1	625	CTCCCAC	S000226
CACTFTPPCA1	625	YACT	S000449
EBOXBNNAPA 1	643	CANNTG	S000144
MYCCONSENSUSAT 1	643	CANNTG	S000407
ROOTMOTIFTAPOX1	649	ATATT	S000098
NODCON2GM	658	CTCTT	S000462
OSE2ROOTNODULE	658	CTCTT	S000468
DOFCOREZM 1	659	AAAG	S000265
MYBCORE	665	CNGTTR	S000176
CARGCW8GAT 1	665	CWWWWWWWWG	S000431
ROOTMOTIFTAPOX1	679	ATATT	S000098
GTGANTG10 1	680	GTGA	S000378
PYRIMIDINEBOXHVEPB1	683	TTTTTTCC	S000298
BOXCPSAS1 1	685	CTCCCAC	S000226
POLASIG2	692	AATTAAA	S000081
ACGTATERD1	698	ACGT	S000415
CURECORECR	700	GTAC	S000493
2SSEEDPROTBANAPA 1	701	CAAACAC	S000143
CANBNNAPA 1	701	CNAACAC	S000148
CACTFTPPCA1	701	YACT	S000449
NODCON2GM	703	CTCTT	S000462
OSE2ROOTNODULE	703	CTCTT	S000468
DPBFCOREDCDC3 1	704	ACACNNG	S000292
CACTFTPPCA1	709	YACT	S000449
SORLIP1AT 1	714	GCCAC	S000482
EBOXBNNAPA	731	CANNTG	S000144
MYCCONSENSUSAT	731	CANNTG	S000407
CURECORECR	754	GTAC	S000493
CACTFTPPCA1	755	YACT	S000449
CACTFTPPCA1	758	YACT	S000449
EBOXBNNAPA 1	762	CANNTG	S000144
CATATGGMSAUR 1	762	CATATG	S000370
MYCCONSENSUSAT 1	762	CANNTG	S000407
ARR1AT 1	773	NGATT	S000454
POLASIG3	778	AATAAT	S000088
MYBPZM 1	782	CCWACC	S000179
CAATBOX1 1	790	CAAT	S000028
CAATBOX1	798	CAAT	S000028
GATABOX 1	805	GATA	S000039
GATABOX	813	GATA	S000039
TATCCAYMOTIFOSRAMY3D	815	TATCCAY	S000256
TATCCAOSAMY	815	TATCCA	S000403
TATCCACHVAL21	815	TATCCAC	S000416
NODCON2GM 1	818	CTCTT	S000462
OSE2ROOTNODULE 1	818	CTCTT	S000468
CAATBOX1	824	CAAT	S000028
ERELEE4	825	AWTTCAAA	S000037
DOFCOREZM	832	AAAG	S000265
NODCON1GM	832	AAAGAT	S000461
OSE1ROOTNODULE	832	AAAGAT	S000467
ARR1AT	834	NGATT	S000454
NODCON2GM 1	834	CTCTT	S000462
OSE2ROOTNODULE 1	834	CTCTT	S000468
SORLIP2AT	843	GGGCC	S000483
MYBPZM 1	844	CCWACC	S000179
HBOXCONSENSUSPVCHS 1	844	CCTACCNNNNNNNCT	S000200
UP1ATMSD	844	GGCCCAWWW	S000471
ANAERO1CONSENSUS	850	AAACAAA	S000477
CARGCW8GAT	853	CWWWWWWWWG	S000431
MYBPLANT 1	854	MACCWAMC	S000167
ELRECOREPCRP1 1	872	TTGACC	S000142
WBOXATNPR1 1	872	TTGAC	S000390
WRKY71OS 1	873	TGAC	S000447
WBOXNTERF3 1	873	TGACY	S000457
WBBOXPCWRKY1	892	TTTGACY	S000310
WBOXATNPR1	893	TTGAC	S000390
WBOXHVISO1	894	TGACT	S000442
WRKY71OS	894	TGAC	S000447
WBOXNTERF3	894	TGACY	S000457
NTBBF1ARROLB	896	ACTTTA	S000273
SURECOREATSULTR11 1	903	GAGAC	S000499
NODCON2GM 1	925	CTCTT	S000462
OSE2ROOTNODULE 1	925	CTCTT	S000468
MYB1AT 1	932	WAACCA	S000408
ARR1AT	933	NGATT	S000454
CACTFTPPCA1 1	936	YACT	S000449
MYBATRD22 1	938	CTAACCA	S000175
MYB1AT 1	939	WAACCA	S000408
GATABOX	942	GATA	S000039
GT1CONSENSUS	942	GRWAAW	S000198
IBOXCORE	942	GATAA	S000199
CACTFTPPCA1 1	943	YACT	S000449
TAAAGSTKST1	944	TAAAG	S000387
DOFCOREZM	945	AAAG	S000265
RHERPATEXPA7	955	KCACGW	S000512
CACGTGMOTIF	956	CACGTG	S000042
EBOXBNNAPA	956	CANNTG	S000144
MYCCONSENSUSAT	956	CANNTG	S000407
IRO2OS	956	CACGTGG	S000505
ABRERATCAL	956	MACGYGB	S000507
ABRELATERD1	957	ACGTG	S000414
ACGTATERD1	957	ACGT	S000415
MYB1AT 1	963	WAACCA	S000408
SORLIP1AT	972	GCCAC	S000482
CACTFTPPCA1	974	YACT	S000449
GATABOX 1	979	GATA	S000039
WBOXNTCHN48	981	CTGACY	S000508
WBOXHVISO1	982	TGACT	S000442
WRKY71OS	982	TGAC	S000447
WBOXNTERF3	982	TGACY	S000457
CACTFTPPCA1 1	985	YACT	S000449
NODCON2GM	989	CTCTT	S000462
OSE2ROOTNODULE	989	CTCTT	S000468
SORLREP3AT 1	997	TGTATATAT	S000488

## Sheet: PvTCP3
Factor or Site Name	Location	Signal Sequence	Element Number
POLLEN1LELAT52	7	AGAAA	S000245
GT1CONSENSUS	8	GRWAAW	S000198
CAATBOX1	15	CAAT	S000028
CACTFTPPCA1	19	YACT	S000449
NODCON2GM	34	CTCTT	S000462
OSE2ROOTNODULE	34	CTCTT	S000468
ARR1AT	44	NGATT	S000454
E2FCONSENSUS	47	WTTSSCSS	S000476
CACTFTPPCA1	64	YACT	S000449
POLLEN1LELAT52	89	AGAAA	S000245
ABRELATERD1	101	ACGTG	S000414
ACGTATERD1	101	ACGT	S000415
ARR1AT	110	NGATT	S000454
GT1CONSENSUS	116	GRWAAW	S000198
GT1CONSENSUS	117	GRWAAW	S000198
GT1GMSCAM4	117	GAAAAA	S000453
MYB1AT	125	WAACCA	S000408
SORLIP1AT	135	GCCAC	S000482
MYBCORE	147	CNGTTR	S000176
SREATMSD	168	TTATCC	S000470
RYREPEATLEGUMINBOX	174	CATGCAY	S000100
RYREPEATBNNAPA	174	CATGCA	S000264
EECCRCAH1	188	GANTTNC	S000494
CACTFTPPCA1	192	YACT	S000449
CGACGOSAMY3	199	CGACG	S000205
CGCGBOXAT	218	VCGCGB	S000501
DOFCOREZM	233	AAAG	S000265
POLLEN1LELAT52	235	AGAAA	S000245
DPBFCOREDCDC3	257	ACACNNG	S000292
EBOXBNNAPA	258	CANNTG	S000144
MYCCONSENSUSAT	258	CANNTG	S000407
CACTFTPPCA1	258	YACT	S000449
ARR1AT	272	NGATT	S000454
EECCRCAH1	273	GANTTNC	S000494
MYBST1	291	GGATA	S000180
GATABOX	292	GATA	S000039
CURECORECR	310	GTAC	S000493
CACTFTPPCA1	311	YACT	S000449
BIHD1OS	314	TGTCA	S000498
TBOXATGAPB	319	ACTTTG	S000383
CACTFTPPCA1	331	YACT	S000449
ASF1MOTIFCAMV	345	TGACG	S000024
AUXRETGA1GMGH3	345	TGACGTAA	S000234
TGACGTVMAMY	345	TGACGT	S000377
WRKY71OS	345	TGAC	S000447
ACGTATERD1	347	ACGT	S000415
SURECOREATSULTR11	359	GAGAC	S000499
EECCRCAH1	387	GANTTNC	S000494
ARR1AT	407	NGATT	S000454
ARR1AT	413	NGATT	S000454
ARR1AT	418	NGATT	S000454
ARR1AT	428	NGATT	S000454
ARR1AT	438	NGATT	S000454
GTGANTG10	443	GTGA	S000378
ARR1AT	444	NGATT	S000454
ARR1AT	450	NGATT	S000454
PRECONSCRHSP70A	455	SCGAYNRNNNNNNNNNNNNNNNHD	S000506
POLLEN1LELAT52	470	AGAAA	S000245
GT1CONSENSUS	471	GRWAAW	S000198
ROOTMOTIFTAPOX1	475	ATATT	S000098
POLLEN1LELAT52	489	AGAAA	S000245
GATABOX	501	GATA	S000039
GATABOX	507	GATA	S000039
IBOXCORE	507	GATAA	S000199
CURECORECR	521	GTAC	S000493
EBOXBNNAPA	524	CANNTG	S000144
MYCCONSENSUSAT	524	CANNTG	S000407
MYCATERD1	524	CATGTG	S000413
MYBCOREATCYCB1	546	AACGG	S000502
ARR1AT	549	NGATT	S000454
MYBST1	573	GGATA	S000180
GATABOX	574	GATA	S000039
CAATBOX1	585	CAAT	S000028
RHERPATEXPA7	595	KCACGW	S000512
POLLEN1LELAT52	617	AGAAA	S000245
CACTFTPPCA1	622	YACT	S000449
QELEMENTZMZM13	629	AGGTCA	S000254
DOFCOREZM	655	AAAG	S000265
DOFCOREZM	660	AAAG	S000265
GT1CONSENSUS	663	GRWAAW	S000198
DOFCOREZM	670	AAAG	S000265
CACTFTPPCA1	674	YACT	S000449
CCAATBOX1	678	CCAAT	S000030
CAATBOX1	679	CAAT	S000028
CURECORECR	746	GTAC	S000493
BOXLCOREDCPAL	748	ACCWWCC	S000492
MYBPZM	749	CCWACC	S000179
MYBPLANT	751	MACCWAMC	S000167
REALPHALGLHCB21	751	AACCAA	S000362
BOXLCOREDCPAL	752	ACCWWCC	S000492
MYBPZM	753	CCWACC	S000179
MYBCORE	758	CNGTTR	S000176
PALBOXAPC	791	CCGTCC	S000137
PALBOXAPC	795	CCGTCC	S000137
CAATBOX1	807	CAAT	S000028
EBOXBNNAPA	807	CANNTG	S000144
MYCCONSENSUSAT	807	CANNTG	S000407
CAATBOX1	816	CAAT	S000028
ASF1MOTIFCAMV	819	TGACG	S000024
WRKY71OS	819	TGAC	S000447
BOXCPSAS1	824	CTCCCAC	S000226
CGACGOSAMY3	847	CGACG	S000205
SEBFCONSSTPR10A	852	YTGTCWC	S000391
ARFAT	853	TGTCTC	S000270
GTGANTG10	860	GTGA	S000378
CCAATBOX1	872	CCAAT	S000030
CAATBOX1	873	CAAT	S000028
TATABOX5	904	TTATTT	S000203
TATABOX3	909	TATTAAT	S000110
MYBPZM	922	CCWACC	S000179
MYB1AT	928	WAACCA	S000408
MYBPLANT	929	MACCWAMC	S000167
REALPHALGLHCB21	929	AACCAA	S000362
MYB1AT	939	WAACCA	S000408
MYBCOREATCYCB1	960	AACGG	S000502
DPBFCOREDCDC3	965	ACACNNG	S000292
CACTFTPPCA1	972	YACT	S000449
MYBST1	983	GGATA	S000180
GATABOX	984	GATA	S000039
ANAERO2CONSENSUS	1013	AGCAGC	S000478
ANAERO2CONSENSUS	1016	AGCAGC	S000478
MYBST1	1050	GGATA	S000180
GATABOX	1051	GATA	S000039
GTGANTG10	1055	GTGA	S000378
ACGTATERD1	1074	ACGT	S000415
HEXAMERATH4	1078	CCGTCG	S000146
E2FCONSENSUS	1088	WTTSSCSS	S000476
-300ELEMENT	1102	TGHAAARK	S000122
GT1CONSENSUS	1124	GRWAAW	S000198
GT1CONSENSUS	1125	GRWAAW	S000198
GT1GMSCAM4	1125	GAAAAA	S000453
EBOXBNNAPA	1131	CANNTG	S000144
CATATGGMSAUR	1131	CATATG	S000370
MYCCONSENSUSAT	1131	CANNTG	S000407
EBOXBNNAPA	1138	CANNTG	S000144
MYCCONSENSUSAT	1138	CANNTG	S000407
GTGANTG10	1141	GTGA	S000378
INRNTPSADB	1174	YTCANTYY	S000395
CACTFTPPCA1	1176	YACT	S000449
TBOXATGAPB	1177	ACTTTG	S000383
TATABOX3	1209	TATTAAT	S000110
GTGANTG10	1221	GTGA	S000378
POLLEN1LELAT52	1224	AGAAA	S000245
GT1CONSENSUS	1225	GRWAAW	S000198
GT1GMSCAM4	1225	GAAAAA	S000453
POLASIG3	1231	AATAAT	S000088
ROOTMOTIFTAPOX1	1235	ATATT	S000098
ARR1AT	1260	NGATT	S000454
ARR1AT	1265	NGATT	S000454
REALPHALGLHCB21	1282	AACCAA	S000362
CCAATBOX1	1284	CCAAT	S000030
CAATBOX1	1285	CAAT	S000028
EBOXBNNAPA	1285	CANNTG	S000144
MYCCONSENSUSAT	1285	CANNTG	S000407
MYBCOREATCYCB1	1296	AACGG	S000502
GT1CONSENSUS	1299	GRWAAW	S000198
GT1CONSENSUS	1300	GRWAAW	S000198
GT1GMSCAM4	1300	GAAAAA	S000453
MYBCOREATCYCB1	1304	AACGG	S000502
DOFCOREZM	1309	AAAG	S000265
HEXMOTIFTAH3H4	1329	ACGTCA	S000053
ACGTATERD1	1329	ACGT	S000415
DOFCOREZM	1341	AAAG	S000265
RAV1AAT	1345	CAACA	S000314
RAV1AAT	1348	CAACA	S000314
TATABOX5	1360	TTATTT	S000203
CAATBOX1	1371	CAAT	S000028
TATABOX5	1375	TTATTT	S000203
GT1CONSENSUS	1392	GRWAAW	S000198
ARR1AT	1402	NGATT	S000454
DPBFCOREDCDC3	1426	ACACNNG	S000292
EBOXBNNAPA	1427	CANNTG	S000144
MYCCONSENSUSAT	1427	CANNTG	S000407
CACTFTPPCA1	1427	YACT	S000449
REBETALGLHCB21	1441	CGGATA	S000363
MYBST1	1442	GGATA	S000180
P1BS	1442	GNATATNC	S000459
GATABOX	1443	GATA	S000039
ROOTMOTIFTAPOX1	1444	ATATT	S000098
CCAATBOX1	1464	CCAAT	S000030
CAATBOX1	1465	CAAT	S000028
CIACADIANLELHC	1465	CAANNNNATC	S000252
RBCSCONSENSUS	1466	AATCCAA	S000127
CCAATBOX1	1469	CCAAT	S000030
CAATBOX1	1470	CAAT	S000028
PALBOXAPC	1481	CCGTCC	S000137
WRKY71OS	1506	TGAC	S000447
SORLIP2AT	1514	GGGCC	S000483
CGCGBOXAT	1526	VCGCGB	S000501
SORLIP2AT	1531	GGGCC	S000483
CGCGBOXAT	1595	VCGCGB	S000501
EBOXBNNAPA	1602	CANNTG	S000144
MYCCONSENSUSAT	1602	CANNTG	S000407
MYCATERD1	1602	CATGTG	S000413
PALBOXAPC	1608	CCGTCC	S000137
NODCON2GM	1640	CTCTT	S000462
OSE2ROOTNODULE	1640	CTCTT	S000468
EBOXBNNAPA	1652	CANNTG	S000144
RAV1BAT	1652	CACCTG	S000315
MYCCONSENSUSAT	1652	CANNTG	S000407
SITEIIATCYTC	1682	TGGGCY	S000474
CAATBOX1	1723	CAAT	S000028
BS1EGCCR	1763	AGCGGG	S000352
NODCON2GM	1782	CTCTT	S000462
OSE2ROOTNODULE	1782	CTCTT	S000468
PALBOXPPC	1788	YTYYMMCMAMCMMC	S000136
ACGTATERD1	1837	ACGT	S000415
SORLIP1AT	1864	GCCAC	S000482
CACTFTPPCA1	1924	YACT	S000449
ACGTABOX	1953	TACGTA	S000130
ACGTATERD1	1954	ACGT	S000415
MYBST1	1966	GGATA	S000180
GATABOX	1967	GATA	S000039

## Sheet: PvTCP4
Factor or Site Name	Location	Signal Sequence	Element Number
POLLEN1LELAT52	7	AGAAA	S000245
GT1CONSENSUS	8	GRWAAW	S000198
CAATBOX1	15	CAAT	S000028
CACTFTPPCA1	19	YACT	S000449
NODCON2GM	34	CTCTT	S000462
OSE2ROOTNODULE	34	CTCTT	S000468
ARR1AT	44	NGATT	S000454
E2FCONSENSUS	47	WTTSSCSS	S000476
CACTFTPPCA1	64	YACT	S000449
POLLEN1LELAT52	89	AGAAA	S000245
ABRELATERD1	101	ACGTG	S000414
ACGTATERD1	101	ACGT	S000415
ARR1AT	110	NGATT	S000454
GT1CONSENSUS	116	GRWAAW	S000198
GT1CONSENSUS	117	GRWAAW	S000198
GT1GMSCAM4	117	GAAAAA	S000453
MYB1AT	125	WAACCA	S000408
SORLIP1AT	135	GCCAC	S000482
MYBCORE	147	CNGTTR	S000176
SREATMSD	168	TTATCC	S000470
RYREPEATLEGUMINBOX	174	CATGCAY	S000100
RYREPEATBNNAPA	174	CATGCA	S000264
EECCRCAH1	188	GANTTNC	S000494
CACTFTPPCA1	192	YACT	S000449
CGACGOSAMY3	199	CGACG	S000205
CGCGBOXAT	218	VCGCGB	S000501
DOFCOREZM	233	AAAG	S000265
POLLEN1LELAT52	235	AGAAA	S000245
DPBFCOREDCDC3	257	ACACNNG	S000292
EBOXBNNAPA	258	CANNTG	S000144
MYCCONSENSUSAT	258	CANNTG	S000407
CACTFTPPCA1	258	YACT	S000449
ARR1AT	272	NGATT	S000454
EECCRCAH1	273	GANTTNC	S000494
MYBST1	291	GGATA	S000180
GATABOX	292	GATA	S000039
CURECORECR	310	GTAC	S000493
CACTFTPPCA1	311	YACT	S000449
BIHD1OS	314	TGTCA	S000498
TBOXATGAPB	319	ACTTTG	S000383
CACTFTPPCA1	331	YACT	S000449
ASF1MOTIFCAMV	345	TGACG	S000024
AUXRETGA1GMGH3	345	TGACGTAA	S000234
TGACGTVMAMY	345	TGACGT	S000377
WRKY71OS	345	TGAC	S000447
ACGTATERD1	347	ACGT	S000415
SURECOREATSULTR11	359	GAGAC	S000499
EECCRCAH1	387	GANTTNC	S000494
ARR1AT	407	NGATT	S000454
ARR1AT	413	NGATT	S000454
ARR1AT	418	NGATT	S000454
ARR1AT	428	NGATT	S000454
ARR1AT	438	NGATT	S000454
GTGANTG10	443	GTGA	S000378
ARR1AT	444	NGATT	S000454
ARR1AT	450	NGATT	S000454
PRECONSCRHSP70A	455	SCGAYNRNNNNNNNNNNNNNNNHD	S000506
POLLEN1LELAT52	470	AGAAA	S000245
GT1CONSENSUS	471	GRWAAW	S000198
ROOTMOTIFTAPOX1	475	ATATT	S000098
POLLEN1LELAT52	489	AGAAA	S000245
GATABOX	501	GATA	S000039
GATABOX	507	GATA	S000039
IBOXCORE	507	GATAA	S000199
CURECORECR	521	GTAC	S000493
EBOXBNNAPA	524	CANNTG	S000144
MYCCONSENSUSAT	524	CANNTG	S000407
MYCATERD1	524	CATGTG	S000413
MYBCOREATCYCB1	546	AACGG	S000502
ARR1AT	549	NGATT	S000454
MYBST1	573	GGATA	S000180
GATABOX	574	GATA	S000039
CAATBOX1	585	CAAT	S000028
RHERPATEXPA7	595	KCACGW	S000512
POLLEN1LELAT52	617	AGAAA	S000245
CACTFTPPCA1	622	YACT	S000449
QELEMENTZMZM13	629	AGGTCA	S000254
DOFCOREZM	655	AAAG	S000265
DOFCOREZM	660	AAAG	S000265
GT1CONSENSUS	663	GRWAAW	S000198
DOFCOREZM	670	AAAG	S000265
CACTFTPPCA1	674	YACT	S000449
CCAATBOX1	678	CCAAT	S000030
CAATBOX1	679	CAAT	S000028
CURECORECR	746	GTAC	S000493
BOXLCOREDCPAL	748	ACCWWCC	S000492
MYBPZM	749	CCWACC	S000179
MYBPLANT	751	MACCWAMC	S000167
REALPHALGLHCB21	751	AACCAA	S000362
BOXLCOREDCPAL	752	ACCWWCC	S000492
MYBPZM	753	CCWACC	S000179
MYBCORE	758	CNGTTR	S000176
PALBOXAPC	791	CCGTCC	S000137
PALBOXAPC	795	CCGTCC	S000137
CAATBOX1	807	CAAT	S000028
EBOXBNNAPA	807	CANNTG	S000144
MYCCONSENSUSAT	807	CANNTG	S000407
CAATBOX1	816	CAAT	S000028
ASF1MOTIFCAMV	819	TGACG	S000024
WRKY71OS	819	TGAC	S000447
BOXCPSAS1	824	CTCCCAC	S000226
CGACGOSAMY3	847	CGACG	S000205
SEBFCONSSTPR10A	852	YTGTCWC	S000391
ARFAT	853	TGTCTC	S000270
GTGANTG10	860	GTGA	S000378
CCAATBOX1	872	CCAAT	S000030
CAATBOX1	873	CAAT	S000028
TATABOX5	904	TTATTT	S000203
TATABOX3	909	TATTAAT	S000110
MYBPZM	922	CCWACC	S000179
MYB1AT	928	WAACCA	S000408
MYBPLANT	929	MACCWAMC	S000167
REALPHALGLHCB21	929	AACCAA	S000362
MYB1AT	939	WAACCA	S000408
MYBCOREATCYCB1	960	AACGG	S000502
DPBFCOREDCDC3	965	ACACNNG	S000292
CACTFTPPCA1	972	YACT	S000449
MYBST1	983	GGATA	S000180
GATABOX	984	GATA	S000039
ANAERO2CONSENSUS	1013	AGCAGC	S000478
ANAERO2CONSENSUS	1016	AGCAGC	S000478
MYBST1	1050	GGATA	S000180
GATABOX	1051	GATA	S000039
GTGANTG10	1055	GTGA	S000378
ACGTATERD1	1074	ACGT	S000415
HEXAMERATH4	1078	CCGTCG	S000146
E2FCONSENSUS	1088	WTTSSCSS	S000476
-300ELEMENT	1102	TGHAAARK	S000122
GT1CONSENSUS	1124	GRWAAW	S000198
GT1CONSENSUS	1125	GRWAAW	S000198
GT1GMSCAM4	1125	GAAAAA	S000453
EBOXBNNAPA	1131	CANNTG	S000144
CATATGGMSAUR	1131	CATATG	S000370
MYCCONSENSUSAT	1131	CANNTG	S000407
EBOXBNNAPA	1138	CANNTG	S000144
MYCCONSENSUSAT	1138	CANNTG	S000407
GTGANTG10	1141	GTGA	S000378
INRNTPSADB	1174	YTCANTYY	S000395
CACTFTPPCA1	1176	YACT	S000449
TBOXATGAPB	1177	ACTTTG	S000383
TATABOX3	1209	TATTAAT	S000110
GTGANTG10	1221	GTGA	S000378
POLLEN1LELAT52	1224	AGAAA	S000245
GT1CONSENSUS	1225	GRWAAW	S000198
GT1GMSCAM4	1225	GAAAAA	S000453
POLASIG3	1231	AATAAT	S000088
ROOTMOTIFTAPOX1	1235	ATATT	S000098
ARR1AT	1260	NGATT	S000454
ARR1AT	1265	NGATT	S000454
REALPHALGLHCB21	1282	AACCAA	S000362
CCAATBOX1	1284	CCAAT	S000030
CAATBOX1	1285	CAAT	S000028
EBOXBNNAPA	1285	CANNTG	S000144
MYCCONSENSUSAT	1285	CANNTG	S000407
MYBCOREATCYCB1	1296	AACGG	S000502
GT1CONSENSUS	1299	GRWAAW	S000198
GT1CONSENSUS	1300	GRWAAW	S000198
GT1GMSCAM4	1300	GAAAAA	S000453
MYBCOREATCYCB1	1304	AACGG	S000502
DOFCOREZM	1309	AAAG	S000265
HEXMOTIFTAH3H4	1329	ACGTCA	S000053
ACGTATERD1	1329	ACGT	S000415
DOFCOREZM	1341	AAAG	S000265
RAV1AAT	1345	CAACA	S000314
RAV1AAT	1348	CAACA	S000314
TATABOX5	1360	TTATTT	S000203
CAATBOX1	1371	CAAT	S000028
TATABOX5	1375	TTATTT	S000203
GT1CONSENSUS	1392	GRWAAW	S000198
ARR1AT	1402	NGATT	S000454
DPBFCOREDCDC3	1426	ACACNNG	S000292
EBOXBNNAPA	1427	CANNTG	S000144
MYCCONSENSUSAT	1427	CANNTG	S000407
CACTFTPPCA1	1427	YACT	S000449
REBETALGLHCB21	1441	CGGATA	S000363
MYBST1	1442	GGATA	S000180
P1BS	1442	GNATATNC	S000459
GATABOX	1443	GATA	S000039
ROOTMOTIFTAPOX1	1444	ATATT	S000098
CCAATBOX1	1464	CCAAT	S000030
CAATBOX1	1465	CAAT	S000028
CIACADIANLELHC	1465	CAANNNNATC	S000252
RBCSCONSENSUS	1466	AATCCAA	S000127
CCAATBOX1	1469	CCAAT	S000030
CAATBOX1	1470	CAAT	S000028
PALBOXAPC	1481	CCGTCC	S000137
WRKY71OS	1506	TGAC	S000447
SORLIP2AT	1514	GGGCC	S000483
CGCGBOXAT	1526	VCGCGB	S000501
SORLIP2AT	1531	GGGCC	S000483
CGCGBOXAT	1595	VCGCGB	S000501
EBOXBNNAPA	1602	CANNTG	S000144
MYCCONSENSUSAT	1602	CANNTG	S000407
MYCATERD1	1602	CATGTG	S000413
PALBOXAPC	1608	CCGTCC	S000137
NODCON2GM	1640	CTCTT	S000462
OSE2ROOTNODULE	1640	CTCTT	S000468
EBOXBNNAPA	1652	CANNTG	S000144
RAV1BAT	1652	CACCTG	S000315
MYCCONSENSUSAT	1652	CANNTG	S000407
SITEIIATCYTC	1682	TGGGCY	S000474
CAATBOX1	1723	CAAT	S000028
BS1EGCCR	1763	AGCGGG	S000352
NODCON2GM	1782	CTCTT	S000462
OSE2ROOTNODULE	1782	CTCTT	S000468
PALBOXPPC	1788	YTYYMMCMAMCMMC	S000136
ACGTATERD1	1837	ACGT	S000415
SORLIP1AT	1864	GCCAC	S000482
CACTFTPPCA1	1924	YACT	S000449
ACGTABOX	1953	TACGTA	S000130
ACGTATERD1	1954	ACGT	S000415
MYBST1	1966	GGATA	S000180
GATABOX	1967	GATA	S000039

## Sheet: PvTCP5
Factor or Site Name	Location	Signal Sequence	Element Number
SORLIP1AT	11	GCCAC	S000482
ACGTATERD1	14	ACGT	S000415
SORLIP1AT	64	GCCAC	S000482
INRNTPSADB	103	YTCANTYY	S000395
CAATBOX1	105	CAAT	S000028
ANAERO2CONSENSUS	133	AGCAGC	S000478
DRECRTCOREAT	149	RCCGAC	S000418
CBFHV	149	RYCGAC	S000497
LTRECOREATCOR15	150	CCGAC	S000153
CGCGBOXAT	161	VCGCGB	S000501
SORLIP1AT	209	GCCAC	S000482
DOFCOREZM	227	AAAG	S000265
GTGANTG10	257	GTGA	S000378
ASF1MOTIFCAMV	258	TGACG	S000024
WRKY71OS	258	TGAC	S000447
DRE2COREZMRAB17	311	ACCGAC	S000402
DRECRTCOREAT	311	RCCGAC	S000418
CBFHV	311	RYCGAC	S000497
LTRECOREATCOR15	312	CCGAC	S000153
CGCGBOXAT	329	VCGCGB	S000501
WRKY71OS	342	TGAC	S000447
CCAATBOX1	348	CCAAT	S000030
CAATBOX1	349	CAAT	S000028
ACGTATERD1	362	ACGT	S000415
SORLIP1AT	378	GCCAC	S000482
ABRERATCAL	380	MACGYGB	S000507
CGCGBOXAT	381	VCGCGB	S000501
CGCGBOXAT	391	VCGCGB	S000501
P1BS	435	GNATATNC	S000459
CGCGBOXAT	472	VCGCGB	S000501
POLLEN1LELAT52	488	AGAAA	S000245
SORLIP1AT	500	GCCAC	S000482
WRKY71OS	517	TGAC	S000447
ANAERO1CONSENSUS	521	AAACAAA	S000477
DOFCOREZM	525	AAAG	S000265
DOFCOREZM	536	AAAG	S000265
DOFCOREZM	549	AAAG	S000265
CAATBOX1	554	CAAT	S000028
BOXIINTPATPB	556	ATAGAA	S000296
ARR1AT	562	NGATT	S000454
CACTFTPPCA1	566	YACT	S000449
CACTFTPPCA1	584	YACT	S000449
NTBBF1ARROLB	585	ACTTTA	S000273
CACTFTPPCA1	595	YACT	S000449
NODCON2GM	597	CTCTT	S000462
OSE2ROOTNODULE	597	CTCTT	S000468
POLASIG1	633	AATAAA	S000080
CACTFTPPCA1	641	YACT	S000449
NODCON2GM	643	CTCTT	S000462
OSE2ROOTNODULE	643	CTCTT	S000468
GTGANTG10	651	GTGA	S000378
EBOXBNNAPA	664	CANNTG	S000144
MYCCONSENSUSAT	664	CANNTG	S000407
GATABOX	676	GATA	S000039
CURECORECR	684	GTAC	S000493
CACTFTPPCA1	685	YACT	S000449
CACTFTPPCA1	688	YACT	S000449
POLASIG3	708	AATAAT	S000088
ARR1AT	718	NGATT	S000454
RAV1AAT	730	CAACA	S000314
GATABOX	745	GATA	S000039
GATABOX	749	GATA	S000039
TATCCAYMOTIFOSRAMY3D	751	TATCCAY	S000256
TATCCAOSAMY	751	TATCCA	S000403
TATCCACHVAL21	751	TATCCAC	S000416
CAATBOX1	760	CAAT	S000028
POLASIG2	761	AATTAAA	S000081
POLASIG3	778	AATAAT	S000088
GTGANTG10	797	GTGA	S000378
ANAERO1CONSENSUS	800	AAACAAA	S000477
DOFCOREZM	806	AAAG	S000265
CACTFTPPCA1	812	YACT	S000449
DOFCOREZM	824	AAAG	S000265
POLLEN1LELAT52	826	AGAAA	S000245
GT1CONSENSUS	827	GRWAAW	S000198
GT1GMSCAM4	827	GAAAAA	S000453
WBBOXPCWRKY1	865	TTTGACY	S000310
WBOXATNPR1	866	TTGAC	S000390
WBOXHVISO1	867	TGACT	S000442
WRKY71OS	867	TGAC	S000447
WBOXNTERF3	867	TGACY	S000457
ARR1AT	915	NGATT	S000454
GATABOX	924	GATA	S000039
GT1CONSENSUS	924	GRWAAW	S000198
IBOXCORE	924	GATAA	S000199
TAAAGSTKST1	926	TAAAG	S000387
DOFCOREZM	927	AAAG	S000265
RHERPATEXPA7	937	KCACGW	S000512
CACGTGMOTIF	938	CACGTG	S000042
EBOXBNNAPA	938	CANNTG	S000144
MYCCONSENSUSAT	938	CANNTG	S000407
IRO2OS	938	CACGTGG	S000505
ABRERATCAL	938	MACGYGB	S000507
ABRELATERD1	939	ACGTG	S000414
ACGTATERD1	939	ACGT	S000415
SORLIP1AT	954	GCCAC	S000482
CACTFTPPCA1	956	YACT	S000449
WBOXNTCHN48	958	CTGACY	S000508
WBOXHVISO1	959	TGACT	S000442
WRKY71OS	959	TGAC	S000447
WBOXNTERF3	959	TGACY	S000457
NODCON2GM	966	CTCTT	S000462
OSE2ROOTNODULE	966	CTCTT	S000468
TAAAGSTKST1	978	TAAAG	S000387
DOFCOREZM	979	AAAG	S000265
NODCON1GM	979	AAAGAT	S000461
OSE1ROOTNODULE	979	AAAGAT	S000467
ARR1AT	981	NGATT	S000454
EECCRCAH1	982	GANTTNC	S000494
PYRIMIDINEBOXOSRAMY1A	988	CCTTTT	S000259
DOFCOREZM	1001	AAAG	S000265
POLASIG1	1005	AATAAA	S000080
DOFCOREZM	1011	AAAG	S000265
POLLEN1LELAT52	1026	AGAAA	S000245
GT1CONSENSUS	1027	GRWAAW	S000198
GT1GMSCAM4	1027	GAAAAA	S000453
DOFCOREZM	1032	AAAG	S000265
POLLEN1LELAT52	1034	AGAAA	S000245
ERELEE4	1042	AWTTCAAA	S000037
DOFCOREZM	1055	AAAG	S000265
POLLEN1LELAT52	1069	AGAAA	S000245
DOFCOREZM	1098	AAAG	S000265
ANAERO2CONSENSUS	1100	AGCAGC	S000478
GAGAGMGSA1	1179	GAGAGAGAGAGAGAGAGA	S000405
GAGA8HVBKN3	1179	GAGAGAGAGAGAGAGA	S000427
GAGAGMGSA1	1181	GAGAGAGAGAGAGAGAGA	S000405
GAGA8HVBKN3	1181	GAGAGAGAGAGAGAGA	S000427
GAGAGMGSA1	1183	GAGAGAGAGAGAGAGAGA	S000405
GAGA8HVBKN3	1183	GAGAGAGAGAGAGAGA	S000427
GAGA8HVBKN3	1185	GAGAGAGAGAGAGAGA	S000427
ARR1AT	1236	NGATT	S000454
ACGTATERD1	1257	ACGT	S000415
ACGTATERD1	1262	ACGT	S000415
SORLIP1AT	1269	GCCAC	S000482
CURECORECR	1275	GTAC	S000493
CACTFTPPCA1	1276	YACT	S000449
CACTFTPPCA1	1286	YACT	S000449
ARR1AT	1297	NGATT	S000454
GTGANTG10	1312	GTGA	S000378
SREATMSD	1379	TTATCC	S000470
CACTFTPPCA1	1391	YACT	S000449
PALBOXAPC	1416	CCGTCC	S000137
CURECORECR	1424	GTAC	S000493
DPBFCOREDCDC3	1426	ACACNNG	S000292
CACTFTPPCA1	1427	YACT	S000449
EBOXBNNAPA	1594	CANNTG	S000144
MYCCONSENSUSAT	1594	CANNTG	S000407
EBOXBNNAPA	1628	CANNTG	S000144
MYCCONSENSUSAT	1628	CANNTG	S000407
LTRE1HVBLT49	1639	CCGAAA	S000250
DOFCOREZM	1643	AAAG	S000265
UP1ATMSD	1646	GGCCCAWWW	S000471
CARGCW8GAT	1650	CWWWWWWWWG	S000431
GTGANTG10	1665	GTGA	S000378
BOXCPSAS1	1670	CTCCCAC	S000226
2SSEEDPROTBANAPA	1686	CAAACAC	S000143
CANBNNAPA	1686	CNAACAC	S000148
DPBFCOREDCDC3	1689	ACACNNG	S000292
SORLIP1AT	1699	GCCAC	S000482
EBOXBNNAPA	1745	CANNTG	S000144
CATATGGMSAUR	1745	CATATG	S000370
MYCCONSENSUSAT	1745	CANNTG	S000407
ARR1AT	1756	NGATT	S000454
MYBPZM	1765	CCWACC	S000179
CAATBOX1	1773	CAAT	S000028
GATABOX	1788	GATA	S000039
EECCRCAH1	1811	GANTTNC	S000494
NODCON2GM	1820	CTCTT	S000462
OSE2ROOTNODULE	1820	CTCTT	S000468
MYBPLANT	1844	MACCWAMC	S000167
ELRECOREPCRP1	1862	TTGACC	S000142
WBOXATNPR1	1862	TTGAC	S000390
WRKY71OS	1863	TGAC	S000447
WBOXNTERF3	1863	TGACY	S000457
SURECOREATSULTR11	1893	GAGAC	S000499
NODCON2GM	1915	CTCTT	S000462
OSE2ROOTNODULE	1915	CTCTT	S000468
MYB1AT	1922	WAACCA	S000408
CACTFTPPCA1	1926	YACT	S000449
MYBATRD22	1928	CTAACCA	S000175
MYB1AT	1929	WAACCA	S000408
CACTFTPPCA1	1933	YACT	S000449
CAATBOX1	1954	CAAT	S000028
GATABOX	1969	GATA	S000039
CACTFTPPCA1	1975	YACT	S000449
SORLREP3AT	1987	TGTATATAT	S000488

## Sheet: PvTCP6
Factor or Site Name	Location	Signal Sequence	Element Number
ARR1AT	25	NGATT	S000454
BIHD1OS	52	TGTCA	S000498
DOFCOREZM	56	AAAG	S000265
ARR1AT	63	NGATT	S000454
EECCRCAH1	64	GANTTNC	S000494
POLLEN1LELAT52	80	AGAAA	S000245
MYB1AT	83	WAACCA	S000408
MYBPLANT	84	MACCWAMC	S000167
REALPHALGLHCB21	84	AACCAA	S000362
MYBCOREATCYCB1	89	AACGG	S000502
GTGANTG10	114	GTGA	S000378
CACTFTPPCA1	124	YACT	S000449
MARTBOX	127	TTWTWTTWTT	S000067
MARTBOX	128	TTWTWTTWTT	S000067
GTGANTG10	138	GTGA	S000378
-300ELEMENT	139	TGHAAARK	S000122
DOFCOREZM	142	AAAG	S000265
GTGANTG10	146	GTGA	S000378
CACTFTPPCA1	156	YACT	S000449
SORLIP1AT	160	GCCAC	S000482
CACTFTPPCA1	162	YACT	S000449
REBETALGLHCB21	172	CGGATA	S000363
MYBST1	173	GGATA	S000180
GATABOX	174	GATA	S000039
RAV1AAT	179	CAACA	S000314
NONAMERATH4	185	AGATCGACG	S000147
CBFHV	187	RYCGAC	S000497
CGACGOSAMY3	189	CGACG	S000205
RHERPATEXPA7	197	KCACGW	S000512
CACGTGMOTIF	198	CACGTG	S000042
EBOXBNNAPA	198	CANNTG	S000144
MYCCONSENSUSAT	198	CANNTG	S000407
ABRERATCAL	198	MACGYGB	S000507
ABRELATERD1	199	ACGTG	S000414
ACGTATERD1	199	ACGT	S000415
GTGANTG10	215	GTGA	S000378
SORLIP5AT	217	GAGTGAG	S000486
GTGANTG10	219	GTGA	S000378
MYBST1	227	GGATA	S000180
GATABOX	228	GATA	S000039
IBOXCORE	228	GATAA	S000199
MYB2CONSENSUSAT	230	YAACKG	S000409
MYBCOREATCYCB1	231	AACGG	S000502
ASF1MOTIFCAMV	242	TGACG	S000024
WRKY71OS	242	TGAC	S000447
REBETALGLHCB21	245	CGGATA	S000363
MYBST1	246	GGATA	S000180
GATABOX	247	GATA	S000039
GT1CONSENSUS	259	GRWAAW	S000198
RYREPEATBNNAPA	268	CATGCA	S000264
EBOXBNNAPA	272	CANNTG	S000144
MYBCORE	272	CNGTTR	S000176
MYCCONSENSUSAT	272	CANNTG	S000407
CACTFTPPCA1	319	YACT	S000449
SORLIP1AT	339	GCCAC	S000482
CACTFTPPCA1	341	YACT	S000449
CURECORECR	366	GTAC	S000493
SORLIP2AT	411	GGGCC	S000483
NODCON2GM	461	CTCTT	S000462
OSE2ROOTNODULE	461	CTCTT	S000468
CIACADIANLELHC	466	CAANNNNATC	S000252
CAATBOX1	475	CAAT	S000028
CIACADIANLELHC	475	CAANNNNATC	S000252
BOXLCOREDCPAL	490	ACCWWCC	S000492
POLASIG3	509	AATAAT	S000088
PYRIMIDINEBOXHVEPB1	600	TTTTTTCC	S000298
GT1CONSENSUS	628	GRWAAW	S000198
CCAATBOX1	655	CCAAT	S000030
CAATBOX1	656	CAAT	S000028
E2FCONSENSUS	658	WTTSSCSS	S000476
SV40COREENHAN	671	GTGGWWHG	S000123
CAATBOX1	713	CAAT	S000028
ABREBNNAPA	724	CGCCACGTGTCC	S000145
SORLIP1AT	725	GCCAC	S000482
CACGTGMOTIF	727	CACGTG	S000042
EBOXBNNAPA	727	CANNTG	S000144
MYCCONSENSUSAT	727	CANNTG	S000407
ABRERATCAL	727	MACGYGB	S000507
ACGTABREMOTIFA2OSEM	728	ACGTGKC	S000394
ABRELATERD1	728	ACGTG	S000414
ACGTATERD1	728	ACGT	S000415
GADOWNAT	728	ACGTGTC	S000438
DRECRTCOREAT	755	RCCGAC	S000418
CBFHV	755	RYCGAC	S000497
LTRECOREATCOR15	756	CCGAC	S000153
CGACGOSAMY3	757	CGACG	S000205
BOXIIPCCHS	759	ACGTGGC	S000229
LRENPCABE	759	ACGTGGCA	S000231
ACGTABREMOTIFA2OSEM	759	ACGTGKC	S000394
ABRELATERD1	759	ACGTG	S000414
ACGTATERD1	759	ACGT	S000415
CAATBOX1	765	CAAT	S000028
RAV1AAT	787	CAACA	S000314
CAATBOX1	790	CAAT	S000028
CACTFTPPCA1	794	YACT	S000449
ANAERO2CONSENSUS	813	AGCAGC	S000478
RAV1AAT	827	CAACA	S000314
SORLIP1AT	869	GCCAC	S000482
CAATBOX1	882	CAAT	S000028
CACTFTPPCA1	904	YACT	S000449
NTBBF1ARROLB	905	ACTTTA	S000273
SORLIP1AT	911	GCCAC	S000482
CAREOSREP1	916	CAACTC	S000421
QELEMENTZMZM13	943	AGGTCA	S000254
DOFCOREZM	961	AAAG	S000265
DOFCOREZM	966	AAAG	S000265
GT1CONSENSUS	969	GRWAAW	S000198
DOFCOREZM	976	AAAG	S000265
CAATBOX1	985	CAAT	S000028
SREATMSD	988	TTATCC	S000470
AMYBOX2	989	TATCCAT	S000021
TATCCAYMOTIFOSRAMY3D	989	TATCCAY	S000256
TATCCAOSAMY	989	TATCCA	S000403
MYBPLANT	1055	MACCWAMC	S000167
BOXLCOREDCPAL	1056	ACCWWCC	S000492
MYBPZM	1057	CCWACC	S000179
MYBPLANT	1059	MACCWAMC	S000167
REALPHALGLHCB21	1059	AACCAA	S000362
BOXLCOREDCPAL	1060	ACCWWCC	S000492
MYBPZM	1061	CCWACC	S000179
EBOXBNNAPA	1066	CANNTG	S000144
MYBCORE	1066	CNGTTR	S000176
MYCCONSENSUSAT	1066	CANNTG	S000407
PYRIMIDINEBOXHVEPB1	1073	TTTTTTCC	S000298
PYRIMIDINEBOXOSRAMY1A	1079	CCTTTT	S000259
TATABOX3	1096	TATTAAT	S000110
TATABOX5	1103	TTATTT	S000203
POLLEN1LELAT52	1116	AGAAA	S000245
DOFCOREZM	1119	AAAG	S000265
MYB1AT	1124	WAACCA	S000408
MYBPLANT	1125	MACCWAMC	S000167
REALPHALGLHCB21	1125	AACCAA	S000362
MYB1AT	1129	WAACCA	S000408
REALPHALGLHCB21	1130	AACCAA	S000362
ANAERO2CONSENSUS	1148	AGCAGC	S000478
CACTFTPPCA1	1153	YACT	S000449
DOFCOREZM	1166	AAAG	S000265
DOFCOREZM	1186	AAAG	S000265
CIACADIANLELHC	1190	CAANNNNATC	S000252
ANAERO2CONSENSUS	1203	AGCAGC	S000478
ANAERO2CONSENSUS	1206	AGCAGC	S000478
ARR1AT	1213	NGATT	S000454
CAATBOX1	1274	CAAT	S000028
ROOTMOTIFTAPOX1	1276	ATATT	S000098
WBOXNTCHN48	1282	CTGACY	S000508
WBOXHVISO1	1283	TGACT	S000442
WRKY71OS	1283	TGAC	S000447
WBOXNTERF3	1283	TGACY	S000457
ARR1AT	1311	NGATT	S000454
ARR1AT	1319	NGATT	S000454
CURECORECR	1339	GTAC	S000493
CACTFTPPCA1	1340	YACT	S000449
WRKY71OS	1358	TGAC	S000447
GTGANTG10	1400	GTGA	S000378
MYB2CONSENSUSAT	1411	YAACKG	S000409
MYBCOREATCYCB1	1412	AACGG	S000502
GTGANTG10	1451	GTGA	S000378
POLLEN1LELAT52	1454	AGAAA	S000245
GT1CONSENSUS	1455	GRWAAW	S000198
GT1GMSCAM4	1455	GAAAAA	S000453
ROOTMOTIFTAPOX1	1462	ATATT	S000098
WBOXNTCHN48	1470	CTGACY	S000508
WBOXHVISO1	1471	TGACT	S000442
WRKY71OS	1471	TGAC	S000447
WBOXNTERF3	1471	TGACY	S000457
WBBOXPCWRKY1	1498	TTTGACY	S000310
ELRECOREPCRP1	1499	TTGACC	S000142
WBOXATNPR1	1499	TTGAC	S000390
WRKY71OS	1500	TGAC	S000447
WBOXNTERF3	1500	TGACY	S000457
CAATBOX1	1515	CAAT	S000028
GT1CONSENSUS	1546	GRWAAW	S000198
MYBCOREATCYCB1	1550	AACGG	S000502
GT1CONSENSUS	1554	GRWAAW	S000198
HEXMOTIFTAH3H4	1631	ACGTCA	S000053
ACGTATERD1	1631	ACGT	S000415
GT1CONSENSUS	1640	GRWAAW	S000198
GT1CONSENSUS	1641	GRWAAW	S000198
GT1GMSCAM4	1641	GAAAAA	S000453
RAV1AAT	1647	CAACA	S000314
DPBFCOREDCDC3	1649	ACACNNG	S000292
CURECORECR	1659	GTAC	S000493
SP8BFIBSP8BIB	1660	TACTATT	S000184
CACTFTPPCA1	1660	YACT	S000449
TATABOX5	1666	TTATTT	S000203
TATABOX5	1670	TTATTT	S000203
TATABOX5	1674	TTATTT	S000203
MARARS	1676	WTTTATRTTTW	S000064
SEF1MOTIF	1680	ATATTTAWW	S000006
ROOTMOTIFTAPOX1	1680	ATATT	S000098
GT1CONSENSUS	1694	GRWAAW	S000198
CCAATBOX1	1738	CCAAT	S000030
CAATBOX1	1739	CAAT	S000028
CIACADIANLELHC	1739	CAANNNNATC	S000252
RBCSCONSENSUS	1740	AATCCAA	S000127
CCAATBOX1	1743	CCAAT	S000030
CAATBOX1	1744	CAAT	S000028
MYBPZM	1754	CCWACC	S000179
GT1CONSENSUS	1762	GRWAAW	S000198
CANBNNAPA	1773	CNAACAC	S000148
RAV1AAT	1774	CAACA	S000314
DPBFCOREDCDC3	1776	ACACNNG	S000292
GTGANTG10	1782	GTGA	S000378
MYB1AT	1785	WAACCA	S000408
WRKY71OS	1797	TGAC	S000447
SORLIP2AT	1805	GGGCC	S000483
CGCGBOXAT	1817	VCGCGB	S000501
SORLIP2AT	1822	GGGCC	S000483
RYREPEATLEGUMINBOX	1834	CATGCAY	S000100
RYREPEATBNNAPA	1834	CATGCA	S000264
SITEIIATCYTC	1852	TGGGCY	S000474
SORLIP2AT	1859	GGGCC	S000483
CAATBOX1	1885	CAAT	S000028
ATHB2ATCONSENSUS	1885	CAATSATTG	S000318
ATHB5ATCORE	1885	CAATNATTG	S000371
NODCON2GM	1924	CTCTT	S000462
OSE2ROOTNODULE	1924	CTCTT	S000468
SORLIP1AT	1967	GCCAC	S000482
CACTFTPPCA1	1974	YACT	S000449
CARGATCONSENSUS	2000	CCWWWWWWGG	S000404
SORLIP2AT	2009	GGGCC	S000483

## Sheet: PvTCP7
Factor or Site Name	Location	Signal Sequence	Element Number
CAATBOX1	7	CAAT	S000028
CAATBOX1	12	CAAT	S000028
EBOXBNNAPA	12	CANNTG	S000144
MYCCONSENSUSAT	12	CANNTG	S000407
GATABOX	17	GATA	S000039
GT1CONSENSUS	17	GRWAAW	S000198
IBOXCORE	17	GATAA	S000199
TAAAGSTKST1	19	TAAAG	S000387
DOFCOREZM	20	AAAG	S000265
CURECORECR	26	GTAC	S000493
CACTFTPPCA1	27	YACT	S000449
EBOXBNNAPA	34	CANNTG	S000144
MYCCONSENSUSAT	34	CANNTG	S000407
GTGANTG10	37	GTGA	S000378
ARR1AT	38	NGATT	S000454
POLASIG1	53	AATAAA	S000080
CACTFTPPCA1	86	YACT	S000449
CACTFTPPCA1	103	YACT	S000449
CACTFTPPCA1	106	YACT	S000449
BIHD1OS	114	TGTCA	S000498
SP8BFIBSP8BIB	130	TACTATT	S000184
CACTFTPPCA1	130	YACT	S000449
CCAATBOX1	138	CCAAT	S000030
CAATBOX1	139	CAAT	S000028
ARR1AT	146	NGATT	S000454
SORLIP1AT	159	GCCAC	S000482
CACTFTPPCA1	178	YACT	S000449
DOFCOREZM	186	AAAG	S000265
NODCON1GM	186	AAAGAT	S000461
OSE1ROOTNODULE	186	AAAGAT	S000467
GATABOX	189	GATA	S000039
GT1CONSENSUS	189	GRWAAW	S000198
IBOXCORE	189	GATAA	S000199
TAAAGSTKST1	191	TAAAG	S000387
DOFCOREZM	192	AAAG	S000265
EECCRCAH1	195	GANTTNC	S000494
POLLEN1LELAT52	213	AGAAA	S000245
BIHD1OS	223	TGTCA	S000498
POLASIG3	247	AATAAT	S000088
POLASIG1	278	AATAAA	S000080
CACTFTPPCA1	292	YACT	S000449
BIHD1OS	295	TGTCA	S000498
POLLEN1LELAT52	303	AGAAA	S000245
GT1CONSENSUS	304	GRWAAW	S000198
POLASIG1	307	AATAAA	S000080
CACTFTPPCA1	343	YACT	S000449
TATABOX5	346	TTATTT	S000203
TAAAGSTKST1	352	TAAAG	S000387
DOFCOREZM	353	AAAG	S000265
EBOXBNNAPA	384	CANNTG	S000144
MYCCONSENSUSAT	384	CANNTG	S000407
BOXIINTPATPB	397	ATAGAA	S000296
LECPLEACS2	433	TAAAATAT	S000465
ROOTMOTIFTAPOX1	437	ATATT	S000098
CAATBOX1	442	CAAT	S000028
CIACADIANLELHC	442	CAANNNNATC	S000252
DOFCOREZM	459	AAAG	S000265
MYB1AT	469	WAACCA	S000408
CACTFTPPCA1	473	YACT	S000449
POLLEN1LELAT52	508	AGAAA	S000245
TATABOX4	515	TATATAA	S000111
RAV1AAT	534	CAACA	S000314
CACTFTPPCA1	537	YACT	S000449
NTBBF1ARROLB	538	ACTTTA	S000273
-10PEHVPSBD	542	TATTCT	S000392
CURECORECR	560	GTAC	S000493
CACTFTPPCA1	561	YACT	S000449
GTGANTG10	571	GTGA	S000378
SV40COREENHAN	575	GTGGWWHG	S000123
GT1CONSENSUS	582	GRWAAW	S000198
GT1GMSCAM4	582	GAAAAA	S000453
DOFCOREZM	585	AAAG	S000265
INRNTPSADB	589	YTCANTYY	S000395
CAATBOX1	591	CAAT	S000028
POLLEN1LELAT52	601	AGAAA	S000245
DOFCOREZM	611	AAAG	S000265
POLLEN1LELAT52	613	AGAAA	S000245
CACTFTPPCA1	631	YACT	S000449
GT1CONSENSUS	650	GRWAAW	S000198
CURECORECR	689	GTAC	S000493
CGCGBOXAT	697	VCGCGB	S000501
ANAERO2CONSENSUS	704	AGCAGC	S000478
ANAERO2CONSENSUS	707	AGCAGC	S000478
RHERPATEXPA7	711	KCACGW	S000512
ACGTATERD1	713	ACGT	S000415
POLLEN1LELAT52	727	AGAAA	S000245
DOFCOREZM	729	AAAG	S000265
ACGTOSGLUB1	736	GTACGTG	S000278
CURECORECR	736	GTAC	S000493
ABRELATERD1	738	ACGTG	S000414
ACGTATERD1	738	ACGT	S000415
CURECORECR	742	GTAC	S000493
ABRERATCAL	761	MACGYGB	S000507
CGCGBOXAT	762	VCGCGB	S000501
CAATBOX1	772	CAAT	S000028
CGCGBOXAT	786	VCGCGB	S000501
CAATBOX1	807	CAAT	S000028
EBOXBNNAPA	807	CANNTG	S000144
MYCCONSENSUSAT	807	CANNTG	S000407
DOFCOREZM	817	AAAG	S000265
GTGANTG10	824	GTGA	S000378
DRE2COREZMRAB17	847	ACCGAC	S000402
DRECRTCOREAT	847	RCCGAC	S000418
CBFHV	847	RYCGAC	S000497
LTRECOREATCOR15	848	CCGAC	S000153
PRECONSCRHSP70A	848	SCGAYNRNNNNNNNNNNNNNNNHD	S000506
DRE2COREZMRAB17	851	ACCGAC	S000402
DRECRTCOREAT	851	RCCGAC	S000418
CBFHV	851	RYCGAC	S000497
LTRECOREATCOR15	852	CCGAC	S000153
DRE2COREZMRAB17	855	ACCGAC	S000402
DRECRTCOREAT	855	RCCGAC	S000418
CBFHV	855	RYCGAC	S000497
LTRECOREATCOR15	856	CCGAC	S000153
PRECONSCRHSP70A	856	SCGAYNRNNNNNNNNNNNNNNNHD	S000506
ASF1MOTIFCAMV	916	TGACG	S000024
WRKY71OS	916	TGAC	S000447
MYB2CONSENSUSAT	926	YAACKG	S000409
MYBCOREATCYCB1	927	AACGG	S000502
CGCGBOXAT	956	VCGCGB	S000501
SURECOREATSULTR11	1014	GAGAC	S000499
DRECRTCOREAT	1021	RCCGAC	S000418
CBFHV	1021	RYCGAC	S000497
LTRECOREATCOR15	1022	CCGAC	S000153
SORLIP2AT	1029	GGGCC	S000483
GCCCORE	1071	GCCGCC	S000430
CGCGBOXAT	1087	VCGCGB	S000501
PYRIMIDINEBOXOSRAMY1A	1099	CCTTTT	S000259
GCCCORE	1128	GCCGCC	S000430
INRNTPSADB	1140	YTCANTYY	S000395
BOXLCOREDCPAL	1155	ACCWWCC	S000492
CACTFTPPCA1	1164	YACT	S000449
CGCGBOXAT	1760	VCGCGB	S000501
CGCGBOXAT	1769	VCGCGB	S000501
SORLIP1AT	1792	GCCAC	S000482
CIACADIANLELHC	1814	CAANNNNATC	S000252
PRECONSCRHSP70A	1825	SCGAYNRNNNNNNNNNNNNNNNHD	S000506
CGCGBOXAT	1832	VCGCGB	S000501
HEXAMERATH4	1846	CCGTCG	S000146
SORLIP1AT	1851	GCCAC	S000482
INTRONLOWER	1876	TGCAGG	S000086
CIACADIANLELHC	1907	CAANNNNATC	S000252
GCCCORE	1932	GCCGCC	S000430
GCCCORE	1935	GCCGCC	S000430
GCCCORE	1938	GCCGCC	S000430
GCCCORE	1941	GCCGCC	S000430
CBFHV	1947	RYCGAC	S000497
CGACGOSAMY3	1967	CGACG	S000205
GCCCORE	1971	GCCGCC	S000430
CGCGBOXAT	1975	VCGCGB	S000501
SORLIP2AT	1980	GGGCC	S000483
ARR1AT	1986	NGATT	S000454
E2FCONSENSUS	1988	WTTSSCSS	S000476
GCCCORE	2010	GCCGCC	S000430
GCCCORE	2013	GCCGCC	S000430
GCCCORE	2016	GCCGCC	S000430
CGCGBOXAT	2020	VCGCGB	S000501

## Sheet: PvCTP8
Factor or Site Name	Location	Signal Sequence	Element Number
GATABOX	5	GATA	S000039
ROOTMOTIFTAPOX1	8	ATATT	S000098
SEF4MOTIFGM7S	10	RTTTTTR	S000103
EBOXBNNAPA	21	CANNTG	S000144
MYCCONSENSUSAT	21	CANNTG	S000407
GTGANTG10	24	GTGA	S000378
BIHD1OS	28	TGTCA	S000498
ANAERO3CONSENSUS	30	TCATCAC	S000479
ABRERATCAL	34	MACGYGB	S000507
CGCGBOXAT	35	VCGCGB	S000501
ROOTMOTIFTAPOX1	51	ATATT	S000098
ACGTATERD1	84	ACGT	S000415
POLLEN1LELAT52	88	AGAAA	S000245
GT1CONSENSUS	89	GRWAAW	S000198
GT1GMSCAM4	89	GAAAAA	S000453
POLASIG3	93	AATAAT	S000088
ERELEE4	96	AWTTCAAA	S000037
DOFCOREZM	104	AAAG	S000265
GTGANTG10	107	GTGA	S000378
CACTFTPPCA1	119	YACT	S000449
CURECORECR	134	GTAC	S000493
CACTFTPPCA1	135	YACT	S000449
BOXIINTPATPB	139	ATAGAA	S000296
POLLEN1LELAT52	141	AGAAA	S000245
ANAERO1CONSENSUS	143	AAACAAA	S000477
BIHD1OS	153	TGTCA	S000498
ROOTMOTIFTAPOX1	161	ATATT	S000098
NODCON2GM	182	CTCTT	S000462
OSE2ROOTNODULE	182	CTCTT	S000468
CACTFTPPCA1	191	YACT	S000449
POLASIG2	195	AATTAAA	S000081
-10PEHVPSBD	216	TATTCT	S000392
MYBCORE	230	CNGTTR	S000176
CAATBOX1	261	CAAT	S000028
EBOXBNNAPA	261	CANNTG	S000144
MYCCONSENSUSAT	261	CANNTG	S000407
GT1CONSENSUS	267	GRWAAW	S000198
GT1CONSENSUS	268	GRWAAW	S000198
SURECOREATSULTR11	278	GAGAC	S000499
SURECOREATSULTR11	285	GAGAC	S000499
CAATBOX1	289	CAAT	S000028
POLASIG3	290	AATAAT	S000088
EBOXBNNAPA	298	CANNTG	S000144
MYCCONSENSUSAT	298	CANNTG	S000407
DOFCOREZM	321	AAAG	S000265
POLLEN1LELAT52	327	AGAAA	S000245
GT1CONSENSUS	328	GRWAAW	S000198
CACTFTPPCA1	365	YACT	S000449
-10PEHVPSBD	368	TATTCT	S000392
GTGANTG10	424	GTGA	S000378
GTGANTG10	429	GTGA	S000378
GT1CONSENSUS	437	GRWAAW	S000198
ARR1AT	444	NGATT	S000454
SEF4MOTIFGM7S	462	RTTTTTR	S000103
DOFCOREZM	483	AAAG	S000265
MYBCOREATCYCB1	509	AACGG	S000502
MYBCORE	545	CNGTTR	S000176
RHERPATEXPA7	550	KCACGW	S000512
CACGTGMOTIF	551	CACGTG	S000042
EBOXBNNAPA	551	CANNTG	S000144
MYCCONSENSUSAT	551	CANNTG	S000407
IRO2OS	551	CACGTGG	S000505
ABRERATCAL	551	MACGYGB	S000507
ABRELATERD1	552	ACGTG	S000414
ACGTATERD1	552	ACGT	S000415
INRNTPSADB	559	YTCANTYY	S000395
SORLIP2AT	567	GGGCC	S000483
GT1CONSENSUS	572	GRWAAW	S000198
GATABOX	578	GATA	S000039
CAATBOX1	586	CAAT	S000028
POLASIG1	587	AATAAA	S000080
ARR1AT	610	NGATT	S000454
GT1CONSENSUS	626	GRWAAW	S000198
CACTFTPPCA1	632	YACT	S000449
CAATBOX1	638	CAAT	S000028
POLASIG1	639	AATAAA	S000080
GATABOX	659	GATA	S000039
RAV1AAT	663	CAACA	S000314
DPBFCOREDCDC3	670	ACACNNG	S000292
CACTFTPPCA1	671	YACT	S000449
ARR1AT	676	NGATT	S000454
INRNTPSADB	679	YTCANTYY	S000395
CAATBOX1	681	CAAT	S000028
PREATPRODH	697	ACTCAT	S000450
ARR1AT	703	NGATT	S000454
ARR1AT	707	NGATT	S000454
NODCON2GM	718	CTCTT	S000462
OSE2ROOTNODULE	718	CTCTT	S000468
GTGANTG10	735	GTGA	S000378
MARTBOX	741	TTWTWTTWTT	S000067
TATABOX5	741	TTATTT	S000203
LTRECOREATCOR15	762	CCGAC	S000153
POLASIG1	771	AATAAA	S000080
RBCSCONSENSUS	775	AATCCAA	S000127
NODCON2GM	784	CTCTT	S000462
OSE2ROOTNODULE	784	CTCTT	S000468
NODCON2GM	796	CTCTT	S000462
OSE2ROOTNODULE	796	CTCTT	S000468
-10PEHVPSBD	800	TATTCT	S000392
LTRE1HVBLT49	821	CCGAAA	S000250
POLASIG1	825	AATAAA	S000080
MYB1AT	829	WAACCA	S000408
EBOXBNNAPA	833	CANNTG	S000144
MYCCONSENSUSAT	833	CANNTG	S000407
MYCATERD1	833	CATGTG	S000413
ARR1AT	854	NGATT	S000454
CGCGBOXAT	861	VCGCGB	S000501
RAV1AAT	870	CAACA	S000314
EBOXBNNAPA	898	CANNTG	S000144
CIACADIANLELHC	898	CAANNNNATC	S000252
MYCCONSENSUSAT	898	CANNTG	S000407
EBOXBNNAPA	917	CANNTG	S000144
MYCCONSENSUSAT	917	CANNTG	S000407
SORLIP1AT	934	GCCAC	S000482
ARR1AT	957	NGATT	S000454
CAATBOX1	968	CAAT	S000028
GTGANTG10	973	GTGA	S000378
CARGCW8GAT	978	CWWWWWWWWG	S000431
POLASIG2	980	AATTAAA	S000081
TAAAGSTKST1	983	TAAAG	S000387
DOFCOREZM	984	AAAG	S000265
NODCON1GM	984	AAAGAT	S000461
OSE1ROOTNODULE	984	AAAGAT	S000467
ARR1AT	986	NGATT	S000454
S1FSORPL21	998	ATGGTATT	S000215
S1FBOXSORPS1L21	998	ATGGTA	S000223
CAATBOX1	1007	CAAT	S000028
GTGANTG10	1011	GTGA	S000378
PRECONSCRHSP70A	1016	SCGAYNRNNNNNNNNNNNNNNNHD	S000506
GATABOX	1021	GATA	S000039
DOFCOREZM	1042	AAAG	S000265
NODCON1GM	1042	AAAGAT	S000461
OSE1ROOTNODULE	1042	AAAGAT	S000467
GATABOX	1045	GATA	S000039
ROOTMOTIFTAPOX1	1046	ATATT	S000098
SEF4MOTIFGM7S	1048	RTTTTTR	S000103
ARR1AT	1068	NGATT	S000454
CCAATBOX1	1088	CCAAT	S000030
CAATBOX1	1089	CAAT	S000028
POLASIG3	1090	AATAAT	S000088
GATABOX	1107	GATA	S000039
ROOTMOTIFTAPOX1	1108	ATATT	S000098
CACTFTPPCA1	1132	YACT	S000449
GTGANTG10	1163	GTGA	S000378
MYBCORE	1193	CNGTTR	S000176
CURECORECR	1215	GTAC	S000493
CURECORECR	1231	GTAC	S000493
RYREPEATLEGUMINBOX	1254	CATGCAY	S000100
RYREPEATBNNAPA	1254	CATGCA	S000264
GATABOX	1268	GATA	S000039
UPRMOTIFIIAT	1296	CCNNNNNNNNNNNNCCACG	S000426
ELRECOREPCRP1	1306	TTGACC	S000142
WBOXATNPR1	1306	TTGAC	S000390
WRKY71OS	1307	TGAC	S000447
WBOXNTERF3	1307	TGACY	S000457
CACGTGMOTIF	1311	CACGTG	S000042
EBOXBNNAPA	1311	CANNTG	S000144
MYCCONSENSUSAT	1311	CANNTG	S000407
ABRERATCAL	1311	MACGYGB	S000507
ACGTABREMOTIFA2OSEM	1312	ACGTGKC	S000394
ABRELATERD1	1312	ACGTG	S000414
ACGTATERD1	1312	ACGT	S000415
GADOWNAT	1312	ACGTGTC	S000438
CCAATBOX1	1358	CCAAT	S000030
CAATBOX1	1359	CAAT	S000028
POLASIG3	1360	AATAAT	S000088
CGCGBOXAT	1398	VCGCGB	S000501
SORLIP1AT	1412	GCCAC	S000482
CACTFTPPCA1	1447	YACT	S000449
EBOXBNNAPA	1458	CANNTG	S000144
MYCCONSENSUSAT	1458	CANNTG	S000407
GTGANTG10	1472	GTGA	S000378
ASF1MOTIFCAMV	1473	TGACG	S000024
WRKY71OS	1473	TGAC	S000447
RAV1AAT	1478	CAACA	S000314
CGACGOSAMY3	1498	CGACG	S000205
CTRMCAMV35S	1530	TCTCTCTCT	S000460
CTRMCAMV35S	1532	TCTCTCTCT	S000460
CTRMCAMV35S	1534	TCTCTCTCT	S000460
CTRMCAMV35S	1536	TCTCTCTCT	S000460
CTRMCAMV35S	1538	TCTCTCTCT	S000460
CTRMCAMV35S	1540	TCTCTCTCT	S000460
CTRMCAMV35S	1542	TCTCTCTCT	S000460
CTRMCAMV35S	1544	TCTCTCTCT	S000460
CTRMCAMV35S	1546	TCTCTCTCT	S000460
CTRMCAMV35S	1548	TCTCTCTCT	S000460
CTRMCAMV35S	1550	TCTCTCTCT	S000460
CTRMCAMV35S	1552	TCTCTCTCT	S000460
CTRMCAMV35S	1554	TCTCTCTCT	S000460
CTRMCAMV35S	1556	TCTCTCTCT	S000460
CTRMCAMV35S	1558	TCTCTCTCT	S000460
CTRMCAMV35S	1560	TCTCTCTCT	S000460
CTRMCAMV35S	1562	TCTCTCTCT	S000460
CTRMCAMV35S	1564	TCTCTCTCT	S000460
CTRMCAMV35S	1566	TCTCTCTCT	S000460
CTRMCAMV35S	1568	TCTCTCTCT	S000460
CTRMCAMV35S	1570	TCTCTCTCT	S000460
CTRMCAMV35S	1572	TCTCTCTCT	S000460
EECCRCAH1	1584	GANTTNC	S000494
CACTFTPPCA1	1588	YACT	S000449
ANAERO1CONSENSUS	1597	AAACAAA	S000477
AACACOREOSGLUB1	1598	AACAAAC	S000353
ANAERO1CONSENSUS	1601	AAACAAA	S000477
AACACOREOSGLUB1	1602	AACAAAC	S000353
MYB1AT	1605	WAACCA	S000408
REALPHALGLHCB21	1606	AACCAA	S000362
RAV1AAT	1609	CAACA	S000314
ANAERO2CONSENSUS	1619	AGCAGC	S000478
SORLIP1AT	1623	GCCAC	S000482
RAV1AAT	1644	CAACA	S000314
CAATBOX1	1649	CAAT	S000028
TAAAGSTKST1	1656	TAAAG	S000387
DOFCOREZM	1657	AAAG	S000265
CACTFTPPCA1	1668	YACT	S000449
CACTFTPPCA1	1699	YACT	S000449
CACTFTPPCA1	1724	YACT	S000449
PYRIMIDINEBOXHVEPB1	1731	TTTTTTCC	S000298
PYRIMIDINEBOXOSRAMY1A	1768	CCTTTT	S000259
MYBPLANT	1789	MACCWAMC	S000167
ANAERO1CONSENSUS	1793	AAACAAA	S000477
EBOXBNNAPA	1796	CANNTG	S000144
MYCCONSENSUSAT	1796	CANNTG	S000407
MRNA3ENDTAH3	1798	AATGGAAATG	S000069
GT1CONSENSUS	1801	GRWAAW	S000198
DPBFCOREDCDC3	1811	ACACNNG	S000292
CACTFTPPCA1	1812	YACT	S000449
NODCON2GM	1820	CTCTT	S000462
OSE2ROOTNODULE	1820	CTCTT	S000468
INRNTPSADB	1839	YTCANTYY	S000395
DPBFCOREDCDC3	1859	ACACNNG	S000292
EBOXBNNAPA	1860	CANNTG	S000144
MYCATRD22	1860	CACATG	S000174
MYCCONSENSUSAT	1860	CANNTG	S000407
EBOXBNNAPA	1862	CANNTG	S000144
MYCCONSENSUSAT	1862	CANNTG	S000407
MYCATERD1	1862	CATGTG	S000413
GTGANTG10	1865	GTGA	S000378
GATABOX	1887	GATA	S000039
GTGANTG10	1938	GTGA	S000378
WRKY71OS	1939	TGAC	S000447
ANAERO2CONSENSUS	1943	AGCAGC	S000478
CACTFTPPCA1	1948	YACT	S000449
CACTFTPPCA1	1975	YACT	S000449
EBOXBNNAPA	2006	CANNTG	S000144
MYCCONSENSUSAT	2006	CANNTG	S000407

## Sheet: PvTCP9
Factor or Site Name	Location	Signal Sequence	Element Number
CRTDREHVCBF2	7	GTCGAC	S000411
CBFHV	7	RYCGAC	S000497
CGCGBOXAT	12	VCGCGB	S000501
DPBFCOREDCDC3	26	ACACNNG	S000292
CACGTGMOTIF	27	CACGTG	S000042
EBOXBNNAPA	27	CANNTG	S000144
MYCCONSENSUSAT	27	CANNTG	S000407
ABRERATCAL	27	MACGYGB	S000507
ABRELATERD1	28	ACGTG	S000414
ACGTATERD1	28	ACGT	S000415
CGCGBOXAT	48	VCGCGB	S000501
CURECORECR	63	GTAC	S000493
GT1CONSENSUS	82	GRWAAW	S000198
GT1CONSENSUS	83	GRWAAW	S000198
GT1GMSCAM4	83	GAAAAA	S000453
DOFCOREZM	89	AAAG	S000265
ARR1AT	112	NGATT	S000454
ARR1AT	172	NGATT	S000454
GT1CONSENSUS	191	GRWAAW	S000198
GT1GMSCAM4	191	GAAAAA	S000453
ROOTMOTIFTAPOX1	200	ATATT	S000098
CGCGBOXAT	208	VCGCGB	S000501
GTGANTG10	212	GTGA	S000378
ARR1AT	213	NGATT	S000454
GT1CONSENSUS	225	GRWAAW	S000198
RAV1AAT	276	CAACA	S000314
ARR1AT	300	NGATT	S000454
TATAPVTRNALEU	304	TTTATATA	S000340
SURECOREATSULTR11	319	GAGAC	S000499
CGCGBOXAT	355	VCGCGB	S000501
CGACGOSAMY3	371	CGACG	S000205
BOXIIPCCHS	373	ACGTGGC	S000229
ACGTABREMOTIFA2OSEM	373	ACGTGKC	S000394
ABRELATERD1	373	ACGTG	S000414
ACGTATERD1	373	ACGT	S000415
PRECONSCRHSP70A	378	SCGAYNRNNNNNNNNNNNNNNNHD	S000506
CGACGOSAMY3	379	CGACG	S000205
CCAATBOX1	399	CCAAT	S000030
CAATBOX1	400	CAAT	S000028
E2FCONSENSUS	436	WTTSSCSS	S000476
TBOXATGAPB	449	ACTTTG	S000383
EBOXBNNAPA	458	CANNTG	S000144
MYCCONSENSUSAT	458	CANNTG	S000407
ASF1MOTIFCAMV	462	TGACG	S000024
TGACGTVMAMY	462	TGACGT	S000377
WRKY71OS	462	TGAC	S000447
ABRELATERD1	464	ACGTG	S000414
ACGTATERD1	464	ACGT	S000415
GTGANTG10	466	GTGA	S000378
ARR1AT	475	NGATT	S000454
CACTFTPPCA1	489	YACT	S000449
GTGANTG10	549	GTGA	S000378
WBOXHVISO1	550	TGACT	S000442
WRKY71OS	550	TGAC	S000447
WBOXNTERF3	550	TGACY	S000457
CACTFTPPCA1	620	YACT	S000449
EBOXBNNAPA	625	CANNTG	S000144
MYCCONSENSUSAT	625	CANNTG	S000407
MYCATERD1	625	CATGTG	S000413
GATABOX	633	GATA	S000039
RHERPATEXPA7	646	KCACGW	S000512
CGACGOSAMY3	649	CGACG	S000205
NODCON2GM	661	CTCTT	S000462
OSE2ROOTNODULE	661	CTCTT	S000468
EECCRCAH1	702	GANTTNC	S000494
CCAATBOX1	722	CCAAT	S000030
CAATBOX1	723	CAAT	S000028
RBCSCONSENSUS	724	AATCCAA	S000127
MYBPZM	727	CCWACC	S000179
GTGANTG10	735	GTGA	S000378
WBOXATNPR1	762	TTGAC	S000390
ASF1MOTIFCAMV	763	TGACG	S000024
TGACGTVMAMY	763	TGACGT	S000377
WRKY71OS	763	TGAC	S000447
ACGTCBOX	764	GACGTC	S000131
ACGTATERD1	765	ACGT	S000415
CCAATBOX1	770	CCAAT	S000030
CAATBOX1	771	CAAT	S000028
RBCSCONSENSUS	772	AATCCAA	S000127
MYBCOREATCYCB1	778	AACGG	S000502
GTGANTG10	783	GTGA	S000378
TATABOX5	791	TTATTT	S000203
PYRIMIDINEBOXHVEPB1	816	TTTTTTCC	S000298
CURECORECR	853	GTAC	S000493
CACTFTPPCA1	854	YACT	S000449
CAATBOX1	870	CAAT	S000028
ABRERATCAL	876	MACGYGB	S000507
CGCGBOXAT	877	VCGCGB	S000501
CACTFTPPCA1	882	YACT	S000449
SV40COREENHAN	893	GTGGWWHG	S000123
POLASIG1	919	AATAAA	S000080
DPBFCOREDCDC3	924	ACACNNG	S000292
DPBFCOREDCDC3	926	ACACNNG	S000292
ABRERATCAL	927	MACGYGB	S000507
CGCGBOXAT	928	VCGCGB	S000501
SORLIP5AT	933	GAGTGAG	S000486
GTGANTG10	935	GTGA	S000378
CPBCSPOR	940	TATTAG	S000491
RHERPATEXPA7	958	KCACGW	S000512
TGTCACACMCUCUMISIN	969	TGTCACA	S000422
BIHD1OS	969	TGTCA	S000498
EBOXBNNAPA	972	CANNTG	S000144
MYCATRD22	972	CACATG	S000174
MYCCONSENSUSAT	972	CANNTG	S000407
SITEIIATCYTC	976	TGGGCY	S000474
PRECONSCRHSP70A	984	SCGAYNRNNNNNNNNNNNNNNNHD	S000506
INRNTPSADB	1004	YTCANTYY	S000395
DOFCOREZM	1013	AAAG	S000265
EBOXBNNAPA	1043	CANNTG	S000144
MYCCONSENSUSAT	1043	CANNTG	S000407
CACTFTPPCA1	1043	YACT	S000449
SURECOREATSULTR11	1053	GAGAC	S000499
POLASIG1	1072	AATAAA	S000080
SURECOREATSULTR11	1109	GAGAC	S000499
CARGATCONSENSUS	1126	CCWWWWWWGG	S000404
ARR1AT	1192	NGATT	S000454
ARR1AT	1210	NGATT	S000454
ARR1AT	1222	NGATT	S000454
EECCRCAH1	1223	GANTTNC	S000494
TATABOX5	1245	TTATTT	S000203
SEF4MOTIFGM7S	1247	RTTTTTR	S000103
GTGANTG10	1253	GTGA	S000378
ARR1AT	1254	NGATT	S000454
ERELEE4	1273	AWTTCAAA	S000037
BOXIINTPATPB	1282	ATAGAA	S000296
POLLEN1LELAT52	1284	AGAAA	S000245
DOFCOREZM	1286	AAAG	S000265
NODCON1GM	1286	AAAGAT	S000461
OSE1ROOTNODULE	1286	AAAGAT	S000467
MYBPZM	1316	CCWACC	S000179
MYBPLANT	1318	MACCWAMC	S000167
REALPHALGLHCB21	1318	AACCAA	S000362
2SSEEDPROTBANAPA	1321	CAAACAC	S000143
CANBNNAPA	1321	CNAACAC	S000148
CAATBOX1	1337	CAAT	S000028
WRKY71OS	1354	TGAC	S000447
CAATBOX1	1359	CAAT	S000028
CURECORECR	1375	GTAC	S000493
SITEIIATCYTC	1384	TGGGCY	S000474
SORLREP3AT	1389	TGTATATAT	S000488
EBOXBNNAPA	1423	CANNTG	S000144
MYCCONSENSUSAT	1423	CANNTG	S000407
CURECORECR	1433	GTAC	S000493
CACTFTPPCA1	1434	YACT	S000449
CAATBOX1	1445	CAAT	S000028
MYBCORE	1450	CNGTTR	S000176
GAREAT	1454	TAACAAR	S000439
POLLEN1LELAT52	1490	AGAAA	S000245
ASF1MOTIFCAMV	1498	TGACG	S000024
WRKY71OS	1498	TGAC	S000447
-10PEHVPSBD	1524	TATTCT	S000392
SORLIP2AT	1559	GGGCC	S000483
ANAERO2CONSENSUS	1568	AGCAGC	S000478
CGCGBOXAT	1577	VCGCGB	S000501
CGCGBOXAT	1598	VCGCGB	S000501
CACTFTPPCA1	1655	YACT	S000449
SORLIP1AT	1666	GCCAC	S000482
CACTFTPPCA1	1668	YACT	S000449
ANAERO2CONSENSUS	1676	AGCAGC	S000478
BIHD1OS	1702	TGTCA	S000498
CGCGBOXAT	1718	VCGCGB	S000501
CACTFTPPCA1	1752	YACT	S000449
CGCGBOXAT	1765	VCGCGB	S000501
CGCGBOXAT	1767	VCGCGB	S000501
BOXCPSAS1	1776	CTCCCAC	S000226
DPBFCOREDCDC3	1785	ACACNNG	S000292
ABRERATCAL	1786	MACGYGB	S000507
CGCGBOXAT	1787	VCGCGB	S000501
PRECONSCRHSP70A	1796	SCGAYNRNNNNNNNNNNNNNNNHD	S000506
SORLIP1AT	1802	GCCAC	S000482
CGCGBOXAT	1812	VCGCGB	S000501
ASF1MOTIFCAMV	1824	TGACG	S000024
WRKY71OS	1824	TGAC	S000447
CGCGBOXAT	1878	VCGCGB	S000501
CGCGBOXAT	1906	VCGCGB	S000501
CGCGBOXAT	1908	VCGCGB	S000501
GCCCORE	1930	GCCGCC	S000430
CCAATBOX1	1934	CCAAT	S000030
CAATBOX1	1935	CAAT	S000028
SORLIP2AT	1941	GGGCC	S000483
CGCGBOXAT	1944	VCGCGB	S000501
CACTFTPPCA1	1964	YACT	S000449
SORLIP2AT	1970	GGGCC	S000483
DRECRTCOREAT	1972	RCCGAC	S000418
CBFHV	1972	RYCGAC	S000497
LTRECOREATCOR15	1973	CCGAC	S000153
CGACGOSAMY3	1974	CGACG	S000205
CGCGBOXAT	1979	VCGCGB	S000501

## Sheet: PvTCP10
Factor or Site Name	Location	Signal Sequence	Element Number
-300ELEMENT	18	TGHAAARK	S000122
PROLAMINBOXOSGLUB1	18	TGCAAAG	S000354
DOFCOREZM	21	AAAG	S000265
GT1CONSENSUS	31	GRWAAW	S000198
NODCON2GM	41	CTCTT	S000462
OSE2ROOTNODULE	41	CTCTT	S000468
GT1CONSENSUS	46	GRWAAW	S000198
POLLEN1LELAT52	55	AGAAA	S000245
POLASIG3	58	AATAAT	S000088
ARR1AT	72	NGATT	S000454
POLASIG3	98	AATAAT	S000088
MYBPZM	110	CCWACC	S000179
CAATBOX1	130	CAAT	S000028
CURECORECR	146	GTAC	S000493
CACTFTPPCA1	158	YACT	S000449
ASF1MOTIFCAMV	161	TGACG	S000024
WRKY71OS	161	TGAC	S000447
ARR1AT	170	NGATT	S000454
TATABOX5	173	TTATTT	S000203
EBOXBNNAPA	182	CANNTG	S000144
MYCCONSENSUSAT	182	CANNTG	S000407
TAAAGSTKST1	189	TAAAG	S000387
DOFCOREZM	190	AAAG	S000265
BIHD1OS	202	TGTCA	S000498
EBOXBNNAPA	205	CANNTG	S000144
MYCCONSENSUSAT	205	CANNTG	S000407
DOFCOREZM	221	AAAG	S000265
CURECORECR	231	GTAC	S000493
WBOXHVISO1	236	TGACT	S000442
WRKY71OS	236	TGAC	S000447
WBOXNTERF3	236	TGACY	S000457
CAATBOX1	246	CAAT	S000028
RAV1AAT	280	CAACA	S000314
CAATBOX1	283	CAAT	S000028
RAV1AAT	287	CAACA	S000314
EBOXBNNAPA	301	CANNTG	S000144
MYCCONSENSUSAT	301	CANNTG	S000407
MYB2CONSENSUSAT	301	YAACKG	S000409
WBOXNTCHN48	304	CTGACY	S000508
WRKY71OS	305	TGAC	S000447
WBOXNTERF3	305	TGACY	S000457
EBOXBNNAPA	315	CANNTG	S000144
MYCCONSENSUSAT	315	CANNTG	S000407
POLASIG1	332	AATAAA	S000080
LECPLEACS2	334	TAAAATAT	S000465
ROOTMOTIFTAPOX1	338	ATATT	S000098
CPBCSPOR	339	TATTAG	S000491
GT1CONSENSUS	344	GRWAAW	S000198
POLASIG3	348	AATAAT	S000088
POLASIG1	351	AATAAA	S000080
TATABOX4	357	TATATAA	S000111
RAV1AAT	376	CAACA	S000314
RAV1AAT	384	CAACA	S000314
EBOXBNNAPA	387	CANNTG	S000144
MYCCONSENSUSAT	387	CANNTG	S000407
CAATBOX1	396	CAAT	S000028
CAATBOX1	401	CAAT	S000028
MARTBOX	404	TTWTWTTWTT	S000067
MARTBOX	405	TTWTWTTWTT	S000067
MARTBOX	406	TTWTWTTWTT	S000067
MARTBOX	407	TTWTWTTWTT	S000067
MYB2CONSENSUSAT	425	YAACKG	S000409
MYBCOREATCYCB1	426	AACGG	S000502
RAV1AAT	440	CAACA	S000314
CAATBOX1	443	CAAT	S000028
DOFCOREZM	462	AAAG	S000265
CIACADIANLELHC	477	CAANNNNATC	S000252
CACTFTPPCA1	486	YACT	S000449
EBOXBNNAPA	499	CANNTG	S000144
MYCCONSENSUSAT	499	CANNTG	S000407
CACTFTPPCA1	539	YACT	S000449
POLASIG2	544	AATTAAA	S000081
TAAAGSTKST1	547	TAAAG	S000387
DOFCOREZM	548	AAAG	S000265
NODCON1GM	548	AAAGAT	S000461
OSE1ROOTNODULE	548	AAAGAT	S000467
RAV1AAT	556	CAACA	S000314
SURECOREATSULTR11	565	GAGAC	S000499
TATABOX5	582	TTATTT	S000203
SEF4MOTIFGM7S	584	RTTTTTR	S000103
GATABOX	639	GATA	S000039
ROOTMOTIFTAPOX1	654	ATATT	S000098
SEF4MOTIFGM7S	669	RTTTTTR	S000103
GATABOX	681	GATA	S000039
TATABOX4	683	TATATAA	S000111
RHERPATEXPA7	690	KCACGW	S000512
ACGTATERD1	692	ACGT	S000415
MYB2AT	695	TAACTG	S000177
MYB2CONSENSUSAT	695	YAACKG	S000409
GTGANTG10	700	GTGA	S000378
SORLIP1AT	712	GCCAC	S000482
CACTFTPPCA1	714	YACT	S000449
TATABOX5	739	TTATTT	S000203
DOFCOREZM	756	AAAG	S000265
NODCON1GM	756	AAAGAT	S000461
OSE1ROOTNODULE	756	AAAGAT	S000467
ARR1AT	758	NGATT	S000454
EBOXBNNAPA	769	CANNTG	S000144
MYCCONSENSUSAT	769	CANNTG	S000407
CACTFTPPCA1	769	YACT	S000449
CURECORECR	774	GTAC	S000493
ACGTABOX	775	TACGTA	S000130
ACGTATERD1	776	ACGT	S000415
ARR1AT	789	NGATT	S000454
EECCRCAH1	790	GANTTNC	S000494
NODCON2GM	797	CTCTT	S000462
OSE2ROOTNODULE	797	CTCTT	S000468
CURECORECR	809	GTAC	S000493
CACTFTPPCA1	810	YACT	S000449
INTRONLOWER	813	TGCAGG	S000086
EBOXBNNAPA	824	CANNTG	S000144
MYCCONSENSUSAT	824	CANNTG	S000407
MYCATERD1	824	CATGTG	S000413
GTGANTG10	847	GTGA	S000378
PIATGAPB	847	GTGATCAC	S000381
CACTFTPPCA1	852	YACT	S000449
CACTFTPPCA1	867	YACT	S000449
CCAATBOX1	883	CCAAT	S000030
CAATBOX1	884	CAAT	S000028
CAATBOX1	889	CAAT	S000028
RAV1AAT	900	CAACA	S000314
POLLEN1LELAT52	904	AGAAA	S000245
DOFCOREZM	907	AAAG	S000265
DOFCOREZM	917	AAAG	S000265
EBOXBNNAPA	922	CANNTG	S000144
MYCCONSENSUSAT	922	CANNTG	S000407
CACTFTPPCA1	922	YACT	S000449
DPBFCOREDCDC3	930	ACACNNG	S000292
CACTFTPPCA1	931	YACT	S000449
POLASIG1	945	AATAAA	S000080
LTRE1HVBLT49	967	CCGAAA	S000250
DOFCOREZM	971	AAAG	S000265
EBOXBNNAPA	979	CANNTG	S000144
MYCCONSENSUSAT	979	CANNTG	S000407
SEBFCONSSTPR10A	982	YTGTCWC	S000391
ARFAT	983	TGTCTC	S000270
GCCCORE	1033	GCCGCC	S000430
GCCCORE	1036	GCCGCC	S000430
MYBPZM	1047	CCWACC	S000179
SEF4MOTIFGM7S	1066	RTTTTTR	S000103
RAV1AAT	1093	CAACA	S000314
CAATBOX1	1096	CAAT	S000028
CGCGBOXAT	1110	VCGCGB	S000501
CGCGBOXAT	1112	VCGCGB	S000501
ROOTMOTIFTAPOX1	1123	ATATT	S000098
CACTFTPPCA1	1129	YACT	S000449
CURECORECR	1134	GTAC	S000493
ACGTATERD1	1149	ACGT	S000415
CURECORECR	1169	GTAC	S000493
RYREPEATLEGUMINBOX	1179	CATGCAY	S000100
RYREPEATBNNAPA	1179	CATGCA	S000264
DPBFCOREDCDC3	1186	ACACNNG	S000292
EBOXBNNAPA	1187	CANNTG	S000144
MYCATRD22	1187	CACATG	S000174
MYCCONSENSUSAT	1187	CANNTG	S000407
QELEMENTZMZM13	1196	AGGTCA	S000254
E2FCONSENSUS	1201	WTTSSCSS	S000476
-10PEHVPSBD	1227	TATTCT	S000392
SEF4MOTIFGM7S	1236	RTTTTTR	S000103
INRNTPSADB	1243	YTCANTYY	S000395
INRNTPSADB	1253	YTCANTYY	S000395
CAATBOX1	1255	CAAT	S000028
CURECORECR	1267	GTAC	S000493
CACTFTPPCA1	1268	YACT	S000449
CACTFTPPCA1	1272	YACT	S000449
TATABOX5	1282	TTATTT	S000203
TATABOX5	1293	TTATTT	S000203
MYB1AT	1308	WAACCA	S000408
ROOTMOTIFTAPOX1	1313	ATATT	S000098
-10PEHVPSBD	1314	TATTCT	S000392
NODCON2GM	1324	CTCTT	S000462
OSE2ROOTNODULE	1324	CTCTT	S000468
TATAPVTRNALEU	1327	TTTATATA	S000340
TATABOX4	1329	TATATAA	S000111
MARTBOX	1336	TTWTWTTWTT	S000067
CAATBOX1	1369	CAAT	S000028
POLASIG1	1370	AATAAA	S000080
GARE2OSREP1	1384	TAACGTA	S000420
ACGTATERD1	1386	ACGT	S000415
CURECORECR	1388	GTAC	S000493
SP8BFIBSP8BIB	1389	TACTATT	S000184
CACTFTPPCA1	1389	YACT	S000449
EBOXBNNAPA	1399	CANNTG	S000144
MYCCONSENSUSAT	1399	CANNTG	S000407
MYCATERD1	1399	CATGTG	S000413
CACTFTPPCA1	1453	YACT	S000449
CACTFTPPCA1	1465	YACT	S000449
CAREOSREP1	1497	CAACTC	S000421
SURECOREATSULTR11	1508	GAGAC	S000499
SITEIIATCYTC	1519	TGGGCY	S000474
CARGCW8GAT	1544	CWWWWWWWWG	S000431
HEXAMERATH4	1615	CCGTCG	S000146
EBOXBNNAPA	1633	CANNTG	S000144
MYCCONSENSUSAT	1633	CANNTG	S000407
CGCGBOXAT	1643	VCGCGB	S000501
SORLIP1AT	1654	GCCAC	S000482
DRECRTCOREAT	1664	RCCGAC	S000418
CBFHV	1664	RYCGAC	S000497
LTRECOREATCOR15	1665	CCGAC	S000153
CGCGBOXAT	1679	VCGCGB	S000501
CGCGBOXAT	1704	VCGCGB	S000501
CGCGBOXAT	1721	VCGCGB	S000501
CGCGBOXAT	1726	VCGCGB	S000501
ABRERATCAL	1742	MACGYGB	S000507
CGCGBOXAT	1743	VCGCGB	S000501
CGCGBOXAT	1773	VCGCGB	S000501
CGCGBOXAT	1775	VCGCGB	S000501
CAREOSREP1	1787	CAACTC	S000421
WRKY71OS	1805	TGAC	S000447
PALBOXAPC	1821	CCGTCC	S000137
PALBOXAPC	1825	CCGTCC	S000137
CGCGBOXAT	1839	VCGCGB	S000501
BP5OSWX	1847	CAACGTG	S000436
T/GBOXATPIN2	1848	AACGTG	S000458
ABRERATCAL	1848	MACGYGB	S000507
ABRELATERD1	1849	ACGTG	S000414
ACGTATERD1	1849	ACGT	S000415
MYBPZM	1858	CCWACC	S000179
REALPHALGLHCB21	1860	AACCAA	S000362
EBOXBNNAPA	1863	CANNTG	S000144
MYCCONSENSUSAT	1863	CANNTG	S000407
MYB2CONSENSUSAT	1863	YAACKG	S000409
CGCGBOXAT	1888	VCGCGB	S000501
ABREOSRAB21	1956	ACGTSSSC	S000012
ACGTATERD1	1956	ACGT	S000415

[truncated: 32 more sheets: PvTCP11, PvTCP12, PvTCP13, PvTCP14, PvTCP15, PvTCP16, PvTCP17, PvTCP18, PvTCP19, PvTCP20, PvTCP21, PvTCP22, PvTCP23, PvTCP24, PvTCP25, PvTCP26, PvTCP27, PvTCP28, PvTCP29, PvTCP30 …]
